# Supplementary material for: Mitochondrial activity promotes neutrophil degranulation and endothelial dysfunction in systemic infections
Source: EMBO Mol Med. 2026 May 27;18(7):2691–722. doi: 10.1038/s44321-026-00453-1 (PMC13365472; doi:10.1038/s44321-026-00453-1)
Supplement: Supplementary file 3 — Source data Fig. 1 [file 44321_2026_453_MOESM3_ESM.zip]

Archive with 11 entries (5 files):
- Figure 1/
- Figure 1/1A/
- Figure 1/1A/syndecan-4 ELISA fold change A23187.xlsx
- Figure 1/1B/
- Figure 1/1B/syndecan4 ELISA NCM.xlsx
- Figure 1/1C/
- Figure 1/1C/Syndecan4 ELISA NE PR3.xlsx
- Figure 1/1D/
- Figure 1/1D/TEER HUVEC cell index NE.xlsx
- Figure 1/1E/
- Figure 1/1E/TEER HUVEC cell index MPO.xlsx
