# Supplementary material for: Mitochondrial activity promotes neutrophil degranulation and endothelial dysfunction in systemic infections
Source: EMBO Mol Med. 2026 May 27;18(7):2691–722. doi: 10.1038/s44321-026-00453-1 (PMC13365472; doi:10.1038/s44321-026-00453-1)
Supplement: Supplementary file 3 — Source data Fig. 1 [file 44321_2026_453_MOESM3_ESM.zip › Figure 1/1A/syndecan-4 ELISA fold change A23187.xlsx]

## Sheet: Sheet1
	unstim			A23189
GEnC	0.990291	0.961165	1.04854	1.80583	1.66019	2.09709
GEnC, neutrophils	1.51456	1.74757	1.86408	3.87379	5.47573	4.07767
neutrophils	0.640777	0.058252	0.174757	0.466019	0.291262	0.320388
