# Supplementary material for: Mitochondrial activity promotes neutrophil degranulation and endothelial dysfunction in systemic infections
Source: EMBO Mol Med. 2026 May 27;18(7):2691–722. doi: 10.1038/s44321-026-00453-1 (PMC13365472; doi:10.1038/s44321-026-00453-1)
Supplement: Supplementary file 3 — Source data Fig. 1 [file 44321_2026_453_MOESM3_ESM.zip › Figure 1/1B/syndecan4 ELISA NCM.xlsx]

## Sheet: Sheet1
endothelium	NCM unstim	NCM TNFα	NCM A23187
0	285.812	467.054	697.463
0	222.926	410.655	328.353
0	219.336	443.204	669.008
