# Supplementary material for: Mitochondrial activity promotes neutrophil degranulation and endothelial dysfunction in systemic infections
Source: EMBO Mol Med. 2026 May 27;18(7):2691–722. doi: 10.1038/s44321-026-00453-1 (PMC13365472; doi:10.1038/s44321-026-00453-1)
Supplement: Supplementary file 3 — Source data Fig. 1 [file 44321_2026_453_MOESM3_ESM.zip › Figure 1/1C/Syndecan4 ELISA NE PR3.xlsx]

## Sheet: Sheet1
unstim	NE	PR3	NE+PR3
96.635	217.466	100.915	251.378
94.0995	204.18	94.6925	235.62
82.887	173.395	82.604	190.9
