# Supplementary material for: Mitochondrial activity promotes neutrophil degranulation and endothelial dysfunction in systemic infections
Source: EMBO Mol Med. 2026 May 27;18(7):2691–722. doi: 10.1038/s44321-026-00453-1 (PMC13365472; doi:10.1038/s44321-026-00453-1)
Supplement: Supplementary file 3 — Source data Fig. 1 [file 44321_2026_453_MOESM3_ESM.zip › Figure 1/1D/TEER HUVEC cell index NE.xlsx]

## Sheet: Sheet1
time	NE 5.00 μg/mL			NE 1.00 μg/mL			NE 0.50 μg/mL			NE 0.10 μg/mL
0:00:00	0	0	0	0	0	0	0	0	0	0	0	0
0:13:33	0.1141	-0.0377	0.0528	0.0889	0.0008	0.0212	0.0832	0.0113	0.0269	0.0487	-0.0001	-0.0062
0:14:03	0.1165	-0.0349	0.0609	0.0874	0.0024	0.024	0.0811	0.0117	0.0256	0.049	-0.0001	-0.0048
0:14:33	0.116	-0.0306	0.0622	0.0871	0.0051	0.0274	0.0811	0.0125	0.0244	0.049	0.0005	-0.0028
0:15:03	0.1171	-0.0302	0.0587	0.0882	0.0062	0.0297	0.0815	0.014	0.0221	0.0491	0.001	-0.0021
0:15:33	0.1181	-0.03	0.0555	0.0883	0.0084	0.0328	0.0818	0.0162	0.0221	0.05	0.0033	-0.0003
0:16:03	0.1175	-0.0317	0.0518	0.0886	0.0093	0.0337	0.0819	0.0172	0.022	0.0502	0.0046	0.0004
0:16:33	0.1152	-0.0333	0.0499	0.0885	0.0095	0.0368	0.082	0.0177	0.0157	0.0502	0.0062	0.0018
0:17:03	0.1125	-0.0349	0.048	0.0876	0.009	0.0371	0.0815	0.0179	0.0162	0.0499	0.0073	0.0021
0:17:33	0.1095	-0.0366	0.0458	0.0868	0.0086	0.0375	0.0807	0.0172	0.0158	0.0497	0.0069	0.0017
0:18:03	0.1063	-0.0375	0.0429	0.0862	0.0087	0.0364	0.0805	0.017	0.0149	0.0494	0.0075	0.0013
0:18:33	0.1018	-0.0384	0.0406	0.0855	0.008	0.0352	0.08	0.017	0.0141	0.0489	0.0079	0.0014
0:19:03	0.0967	-0.0394	0.0382	0.0841	0.0073	0.0348	0.0786	0.0163	0.0136	0.0483	0.008	0.0009
0:19:33	0.0916	-0.0395	0.035	0.0823	0.0078	0.0334	0.0774	0.0164	0.0119	0.0474	0.0085	-0.0004
0:20:03	0.0876	-0.0403	0.0316	0.0809	0.0069	0.0319	0.0759	0.0161	0.0094	0.0465	0.0085	-0.0012
0:20:33	0.0835	-0.0415	0.0306	0.0795	0.0059	0.0324	0.0747	0.0155	0.0078	0.0454	0.0083	-0.0008
0:21:03	0.0803	-0.0409	0.0314	0.0779	0.0055	0.0332	0.0732	0.0157	0.0068	0.0449	0.0084	-0.0008
0:21:33	0.0784	-0.041	0.0323	0.0763	0.0037	0.0327	0.072	0.0147	0.0058	0.0448	0.008	-0.0009
0:22:03	0.0776	-0.0405	0.0341	0.0751	0.0031	0.0321	0.071	0.0136	0.0042	0.0439	0.0076	-0.0006
0:22:33	0.0774	-0.0387	0.0361	0.0741	0.0031	0.0315	0.07	0.0132	0.0037	0.0438	0.0076	0.0001
0:23:03	0.0769	-0.0364	0.0403	0.073	0.0029	0.031	0.0691	0.0129	0.0023	0.0432	0.0072	0.001
0:23:33	0.0763	-0.034	0.044	0.0717	0.0033	0.0304	0.0681	0.0133	0.0015	0.0426	0.0068	0.0017
0:24:03	0.0757	-0.0319	0.0469	0.0701	0.0038	0.0289	0.0667	0.0137	0.0003	0.0415	0.0068	0.0018
0:24:33	0.0754	-0.0299	0.05	0.0687	0.0043	0.0275	0.0655	0.013	-0.0008	0.0401	0.0065	0.0013
0:25:03	0.0746	-0.0283	0.0529	0.0674	0.0045	0.0257	0.0635	0.0122	-0.0016	0.0391	0.0053	0.0009
0:25:33	0.0746	-0.027	0.0557	0.0668	0.0048	0.0257	0.0623	0.0113	-0.0011	0.0388	0.0046	0.0007
0:26:03	0.0739	-0.0253	0.0569	0.0647	0.0051	0.0243	0.0601	0.0111	-0.0024	0.0378	0.004	0
0:26:33	0.073	-0.0235	0.0594	0.0632	0.0066	0.0242	0.0583	0.0109	-0.0018	0.0372	0.0042	0.0012
0:27:03	0.0715	-0.0222	0.0599	0.0614	0.0059	0.0231	0.0565	0.01	-0.0024	0.0363	0.0041	0.0006
0:27:33	0.0698	-0.0213	0.0588	0.0599	0.0063	0.0212	0.0548	0.0091	-0.0041	0.036	0.0032	-0.0016
0:28:03	0.0688	-0.0217	0.0571	0.0583	0.0062	0.0192	0.053	0.0087	-0.0055	0.0352	0.0025	-0.0032
0:28:33	0.0681	-0.0218	0.0566	0.0568	0.0071	0.0194	0.0515	0.008	-0.0054	0.0352	0.0022	-0.0038
0:29:03	0.0673	-0.0216	0.0555	0.0558	0.007	0.0181	0.0503	0.0074	-0.0058	0.0351	0.0013	-0.0053
0:29:33	0.0661	-0.0215	0.0542	0.0548	0.0062	0.018	0.0484	0.0066	-0.0058	0.0353	0.0013	-0.0058
0:30:03	0.0658	-0.0215	0.0532	0.0529	0.0058	0.0178	0.0472	0.0057	-0.0055	0.0351	0.0007	-0.0059
0:30:33	0.065	-0.0213	0.0513	0.0514	0.0057	0.0177	0.0456	0.0055	-0.0053	0.0349	0.0014	-0.0052
0:31:03	0.0645	-0.0214	0.0493	0.0511	0.0049	0.0178	0.0454	0.0046	-0.0044	0.0353	0.0014	-0.005
0:31:33	0.0642	-0.0211	0.0467	0.0503	0.0061	0.0179	0.0443	0.0045	-0.0051	0.0349	0.0017	-0.005
0:32:03	0.0637	-0.0216	0.0453	0.0495	0.0049	0.0177	0.0443	0.0046	-0.0051	0.0347	0.0015	-0.0048
0:32:33	0.0626	-0.0222	0.0441	0.0484	0.005	0.0181	0.0434	0.0042	-0.0051	0.0344	0.0013	-0.0037
0:33:03	0.0623	-0.0225	0.0432	0.048	0.0048	0.0188	0.0426	0.0041	-0.0044	0.0338	0.0014	-0.0034
0:33:33	0.0622	-0.0232	0.0414	0.0475	0.0039	0.018	0.0424	0.0039	-0.0043	0.0341	0.0011	-0.0031
0:34:03	0.0627	-0.0245	0.0399	0.0475	0.0023	0.0179	0.0427	0.0027	-0.0042	0.0341	0.0009	-0.0023
0:34:33	0.0619	-0.0261	0.0389	0.0469	0.0019	0.018	0.042	0.0022	-0.0039	0.0329	0.0007	-0.0018
0:35:03	0.0613	-0.0257	0.0378	0.046	0.0016	0.0177	0.0415	0.0024	-0.0046	0.0324	0.0011	-0.0017
0:35:33	0.0609	-0.026	0.0363	0.0457	0.0019	0.017	0.0411	0.0021	-0.0047	0.032	0.0004	-0.002
0:36:03	0.0605	-0.0268	0.0349	0.0455	0.0014	0.016	0.041	0.0017	-0.0053	0.0322	-0.0002	-0.0024
0:36:33	0.0607	-0.027	0.0336	0.0454	0.0012	0.015	0.0414	0.0017	-0.0053	0.0325	-0.001	-0.0028
0:37:03	0.0603	-0.0275	0.0313	0.0454	0.0012	0.0131	0.0408	0.0014	-0.006	0.0321	-0.001	-0.0036
0:37:33	0.0586	-0.0281	0.0306	0.0451	0.0008	0.0123	0.0403	0.001	-0.0067	0.0318	-0.0014	-0.0038
0:38:03	0.0581	-0.0285	0.0297	0.0452	0.0006	0.011	0.0402	0.0007	-0.0062	0.0319	-0.0015	-0.0041
0:38:33	0.0573	-0.0288	0.0291	0.0447	0.0003	0.0103	0.0399	0.0003	-0.0059	0.0312	-0.002	-0.0036
0:39:03	0.0572	-0.0285	0.0291	0.0448	0.001	0.0096	0.0401	0.0008	-0.0055	0.031	-0.0019	-0.0029
0:39:33	0.0566	-0.0289	0.0285	0.0443	0.0003	0.009	0.0402	0.0004	-0.0052	0.0307	-0.0016	-0.0025
0:40:03	0.0564	-0.029	0.0283	0.0442	-0.0007	0.0094	0.0401	0	-0.0048	0.0308	-0.0024	-0.0024
0:40:33	0.0558	-0.0298	0.0278	0.0442	-0.0014	0.0094	0.0399	-0.0003	-0.0042	0.0306	-0.0028	-0.0017
0:41:03	0.0553	-0.0302	0.0268	0.0439	-0.0012	0.0082	0.0396	-0.0006	-0.005	0.0303	-0.0026	-0.0018
0:41:33	0.0549	-0.031	0.0267	0.0437	0.0002	0.0081	0.0394	-0.0006	-0.0046	0.0297	-0.0028	-0.0015
0:42:03	0.0546	-0.0313	0.026	0.0439	0.0011	0.0081	0.0396	-0.0014	-0.0042	0.0299	-0.0028	-0.0009
0:42:33	0.0546	-0.0325	0.0251	0.0436	0.0011	0.0076	0.0396	-0.0016	-0.0037	0.0299	-0.0032	-0.001
0:43:03	0.0544	-0.0331	0.0241	0.0434	0.0014	0.0063	0.0392	-0.0018	-0.0048	0.0297	-0.0036	-0.0026
0:43:33	0.055	-0.0333	0.0223	0.0437	0.0021	0.0058	0.0398	-0.0011	-0.0047	0.0302	-0.0037	-0.0027
0:44:03	0.0551	-0.0337	0.0211	0.0441	0.0022	0.0058	0.0402	-0.001	-0.0043	0.0299	-0.0035	-0.0026
0:44:33	0.0549	-0.0337	0.0208	0.0439	0.0032	0.0059	0.0399	-0.0004	-0.0039	0.0303	-0.0034	-0.002
0:45:03	0.0544	-0.0338	0.0194	0.0437	0.0037	0.0051	0.0401	0	-0.0045	0.0299	-0.0032	-0.0022
0:45:33	0.0541	-0.0335	0.0184	0.0437	0.0048	0.0051	0.0401	0	-0.0045	0.0292	-0.0031	-0.0021
0:46:03	0.0535	-0.0334	0.017	0.0434	0.0045	0.0052	0.0399	0.0004	-0.0046	0.0291	-0.0028	-0.0018
0:46:33	0.0534	-0.0327	0.0162	0.0437	0.005	0.0044	0.0402	0.0009	-0.0047	0.0288	-0.0021	-0.0021
0:47:03	0.0538	-0.033	0.0153	0.0437	0.0051	0.004	0.0403	0.0005	-0.0045	0.0288	-0.002	-0.0012
0:47:33	0.0537	-0.0339	0.0154	0.0436	0.0049	0.0036	0.0402	0.0001	-0.0045	0.0281	-0.0023	-0.001
0:48:03	0.0536	-0.0345	0.0143	0.0437	0.0048	0.0025	0.0405	0.0001	-0.0053	0.0282	-0.0026	-0.0016
0:48:33	0.0537	-0.0355	0.0142	0.0442	0.0042	0.0025	0.0406	-0.0004	-0.0045	0.0283	-0.003	-0.001
0:49:03	0.0543	-0.0367	0.0136	0.0444	0.0034	0.0026	0.0407	-0.0009	-0.0045	0.029	-0.004	-0.0012
0:49:33	0.0541	-0.0368	0.0145	0.0438	0.0028	0.0032	0.0403	-0.0013	-0.0044	0.0285	-0.004	0.0002
0:50:03	0.0543	-0.0377	0.0147	0.0439	0.0018	0.0036	0.0403	-0.0014	-0.0044	0.0288	-0.0051	0
0:50:33	0.0542	-0.0378	0.0139	0.044	0.0014	0.004	0.0404	-0.0011	-0.005	0.0289	-0.005	-0.0006
0:51:03	0.054	-0.0373	0.0131	0.0436	0.0022	0.0039	0.04	-0.0001	-0.0055	0.0287	-0.0046	-0.0005
0:51:33	0.0538	-0.0375	0.0113	0.0433	0.0025	0.0034	0.0399	-0.0005	-0.0065	0.0288	-0.0048	-0.0008
0:52:03	0.0543	-0.038	0.0098	0.0431	0.0025	0.0031	0.0395	-0.0002	-0.0077	0.0289	-0.0052	-0.0014
0:52:33	0.054	-0.0388	0.0092	0.0432	0.0026	0.003	0.0398	-0.0003	-0.0076	0.029	-0.0052	-0.002
0:53:03	0.0536	-0.0395	0.0075	0.0432	0.0022	0.0022	0.0398	-0.0004	-0.0076	0.0289	-0.0052	-0.0022
0:53:33	0.0533	-0.0403	0.0069	0.043	0.002	0.0015	0.0397	-0.0005	-0.0076	0.0289	-0.0054	-0.0024
0:54:03	0.0533	-0.0407	0.0064	0.0432	0.0019	0.0003	0.0396	-0.0002	-0.0087	0.0286	-0.0048	-0.0033
0:54:33	0.0526	-0.0409	0.0054	0.0427	0.0019	-0.0007	0.0394	0.0002	-0.0093	0.0284	-0.0051	-0.0041
0:55:03	0.0522	-0.0415	0.0055	0.0424	0.0015	-0.001	0.0396	-0.0003	-0.0092	0.0283	-0.0054	-0.0041
0:55:33	0.0525	-0.042	0.0052	0.0425	0.0018	-0.0018	0.0393	-0.0002	-0.0088	0.0283	-0.0047	-0.0046
0:56:03	0.0529	-0.0425	0.0048	0.0426	0.0018	-0.0025	0.0392	-0.0002	-0.0092	0.028	-0.0045	-0.0054
0:56:33	0.0528	-0.0429	0.005	0.0425	0.0015	-0.0028	0.0392	0	-0.0096	0.0279	-0.0048	-0.0044
0:57:03	0.0524	-0.0426	0.0047	0.0426	0.0017	-0.0036	0.0388	-0.0001	-0.0096	0.0276	-0.0046	-0.0042
0:57:33	0.0522	-0.0428	0.0042	0.0423	0.002	-0.0038	0.0386	-0.0006	-0.0097	0.0277	-0.0051	-0.0044
0:58:03	0.0517	-0.043	0.0032	0.0425	0.0021	-0.0044	0.0385	-0.0007	-0.0105	0.0278	-0.0055	-0.005
0:58:33	0.0513	-0.0428	0.0031	0.0423	0.0011	-0.0044	0.0384	-0.0011	-0.0102	0.0272	-0.0065	-0.0044
0:59:03	0.0513	-0.0433	0.0037	0.0424	0.0005	-0.004	0.0375	-0.0018	-0.0103	0.0266	-0.0066	-0.0042
0:59:33	0.0509	-0.0443	0.0034	0.0417	0.0006	-0.0052	0.0366	-0.0021	-0.0104	0.026	-0.0069	-0.0049
1:00:03	0.0508	-0.0444	0.0029	0.0414	0.0014	-0.0052	0.036	-0.0013	-0.01	0.0258	-0.006	-0.0044
1:00:33	0.0504	-0.0446	0.0029	0.0409	0.0013	-0.0049	0.0354	-0.0014	-0.0104	0.0252	-0.0061	-0.0043
1:01:03	0.05	-0.0446	0.0018	0.0404	0.0016	-0.0055	0.0349	-0.001	-0.0107	0.0248	-0.0059	-0.0045
1:01:33	0.0496	-0.0448	0.0014	0.0401	0.0015	-0.0061	0.0349	-0.0012	-0.01	0.025	-0.0054	-0.004
1:02:03	0.0498	-0.0443	0.0002	0.0398	0.002	-0.0074	0.0352	-0.0011	-0.0114	0.0252	-0.0049	-0.0044
1:02:33	0.05	-0.0446	0.0007	0.04	0.0014	-0.0073	0.0353	-0.0011	-0.0104	0.0256	-0.0044	-0.0043
1:03:03	0.05	-0.0448	0.0004	0.04	0.0009	-0.0079	0.0352	-0.001	-0.0105	0.0261	-0.0047	-0.0044
1:03:33	0.0494	-0.0443	0.0001	0.0392	0.0007	-0.0083	0.0347	-0.0011	-0.0111	0.0255	-0.0047	-0.0051
1:04:03	0.0494	-0.0447	-0.0008	0.0387	0.0014	-0.0097	0.0344	-0.0018	-0.0114	0.0255	-0.0042	-0.0053
1:04:33	0.0488	-0.0454	-0.0009	0.0379	0.0014	-0.011	0.034	-0.0026	-0.012	0.0255	-0.0047	-0.0057
1:05:03	0.0492	-0.0462	-0.0003	0.0379	0.0016	-0.011	0.0341	-0.003	-0.0107	0.0257	-0.0045	-0.0055
1:05:33	0.0489	-0.0464	-0.0004	0.0373	0.0012	-0.0114	0.0334	-0.003	-0.0105	0.0252	-0.0047	-0.0055
1:06:03	0.0485	-0.0468	-0.0009	0.0372	0.0012	-0.0115	0.033	-0.003	-0.0101	0.0253	-0.0051	-0.0053
1:06:33	0.0485	-0.0474	-0.0005	0.0374	0.0012	-0.0114	0.0337	-0.0036	-0.0092	0.026	-0.0052	-0.0054
1:07:03	0.0489	-0.0483	-0.0012	0.0376	0.0009	-0.0122	0.034	-0.0045	-0.0092	0.026	-0.006	-0.0057
1:07:33	0.0486	-0.0487	-0.0017	0.0373	0.0009	-0.0124	0.0331	-0.004	-0.0094	0.0259	-0.0063	-0.0059
1:08:03	0.0483	-0.0491	-0.0012	0.0371	-0.0006	-0.0122	0.0331	-0.0045	-0.0096	0.0258	-0.0069	-0.0051
1:08:33	0.0482	-0.0496	-0.0009	0.0372	-0.0006	-0.0117	0.0332	-0.0043	-0.0081	0.0262	-0.0075	-0.0039
1:09:03	0.0478	-0.0498	-0.0018	0.0368	-0.0009	-0.0119	0.0331	-0.0041	-0.0081	0.0259	-0.0076	-0.0044
1:09:33	0.0478	-0.0494	-0.0022	0.0373	-0.0005	-0.0108	0.0331	-0.0033	-0.0077	0.0261	-0.0069	-0.0045
1:10:03	0.0477	-0.0489	-0.0031	0.0375	-0.001	-0.0115	0.0329	-0.0033	-0.0078	0.0259	-0.0074	-0.0044
1:10:33	0.0481	-0.0489	-0.003	0.0377	-0.0016	-0.0106	0.0333	-0.0037	-0.0069	0.027	-0.0071	-0.0031
1:11:03	0.0472	-0.0491	-0.0025	0.0372	-0.0023	-0.0104	0.0329	-0.0032	-0.0054	0.0264	-0.0075	-0.0017
1:11:33	0.0469	-0.0492	-0.0026	0.0369	-0.0019	-0.0108	0.0321	-0.0035	-0.0055	0.026	-0.0074	-0.0013
1:12:03	0.0466	-0.0491	-0.002	0.0366	-0.0004	-0.0112	0.0321	-0.0027	-0.0065	0.0257	-0.0074	-0.0018
1:12:33	0.0467	-0.0487	-0.0013	0.0367	0.0003	-0.0118	0.032	-0.0023	-0.0064	0.0258	-0.0074	-0.0019
1:13:03	0.0465	-0.0484	-0.0008	0.037	0.0007	-0.0124	0.0322	-0.0014	-0.0071	0.0253	-0.0076	-0.0015
1:13:33	0.0466	-0.0481	-0.0003	0.0369	0.0007	-0.0135	0.0318	-0.0006	-0.0071	0.0251	-0.0072	-0.0012
1:14:03	0.0464	-0.0493	-0.0018	0.0364	-0.001	-0.0152	0.0318	-0.0011	-0.0084	0.0252	-0.0083	-0.0023
1:14:33	0.0465	-0.0499	-0.0024	0.0363	-0.0005	-0.0148	0.0319	-0.0011	-0.0082	0.0257	-0.0081	-0.0011
1:15:03	0.0459	-0.0502	-0.0023	0.0358	-0.0009	-0.0137	0.0319	-0.0012	-0.0079	0.0257	-0.008	-0.0004
1:15:33	0.0457	-0.0491	-0.0019	0.0352	-0.0001	-0.0135	0.0316	-0.0005	-0.0077	0.0255	-0.0069	0
1:16:03	0.0455	-0.0498	-0.0025	0.0347	0.0005	-0.0136	0.0314	-0.0003	-0.0076	0.0256	-0.0065	-0.0005
1:16:33	0.0454	-0.0499	-0.003	0.0348	0.0009	-0.0138	0.0315	0	-0.0085	0.0258	-0.0065	-0.0011
1:17:03	0.0451	-0.0497	-0.0038	0.035	0.0005	-0.0136	0.0312	0.0008	-0.0088	0.0262	-0.0066	-0.0013
1:17:33	0.0455	-0.0497	-0.0034	0.0356	0.0004	-0.013	0.0313	0.0006	-0.0086	0.027	-0.0063	-0.0006
1:18:03	0.0457	-0.0492	-0.0043	0.0357	0.0006	-0.0134	0.0316	0.0007	-0.0089	0.0274	-0.0059	-0.0011
1:18:33	0.0459	-0.0498	-0.0039	0.0361	-0.0003	-0.0131	0.0316	0	-0.0089	0.0275	-0.0056	-0.0019
1:19:03	0.0455	-0.0502	-0.0038	0.0362	-0.0006	-0.0138	0.0313	-0.0003	-0.0084	0.0275	-0.0054	-0.0028
1:19:33	0.0454	-0.0501	-0.0039	0.0363	-0.0011	-0.0147	0.0311	-0.0011	-0.0086	0.0273	-0.0049	-0.0034
1:20:03	0.0454	-0.0504	-0.0041	0.0364	-0.0017	-0.0139	0.0312	-0.0007	-0.008	0.0273	-0.0043	-0.0025
1:20:33	0.0449	-0.0497	-0.0038	0.0357	-0.0018	-0.0138	0.0308	-0.0003	-0.0082	0.0267	-0.004	-0.0015
1:21:03	0.0448	-0.0505	-0.0035	0.0355	-0.0015	-0.0134	0.0304	-0.0003	-0.0071	0.0264	-0.0037	-0.0001
1:21:33	0.0443	-0.0498	-0.0044	0.0349	-0.0011	-0.0143	0.0294	0.0003	-0.0071	0.0259	-0.0036	0.0008
1:22:03	0.0436	-0.0494	-0.0049	0.0347	-0.0003	-0.0147	0.0288	0	-0.0067	0.0258	-0.0036	0.0014
1:22:33	0.0436	-0.0496	-0.0057	0.0344	-0.0011	-0.015	0.0286	-0.0002	-0.0058	0.0255	-0.0039	0.0012
1:23:03	0.0437	-0.0494	-0.0066	0.0345	-0.0009	-0.0149	0.0283	0.0001	-0.0057	0.0255	-0.0038	0.0004
1:23:33	0.0436	-0.0498	-0.006	0.0345	-0.0015	-0.0143	0.0282	0.0001	-0.0051	0.0249	-0.0043	0.0007
1:24:03	0.0433	-0.0507	-0.0059	0.0346	-0.0032	-0.015	0.0284	-0.0003	-0.0046	0.0252	-0.005	0.001
1:24:33	0.0423	-0.0508	-0.0061	0.0339	-0.0039	-0.0152	0.0276	-0.0005	-0.0039	0.0248	-0.0051	0.0009
1:25:03	0.0423	-0.0508	-0.0049	0.0339	-0.0037	-0.0148	0.0282	0.0002	-0.0028	0.025	-0.0047	0.0021
1:25:33	0.0418	-0.0516	-0.0049	0.0334	-0.0046	-0.0161	0.0274	0.0002	-0.0036	0.0244	-0.0049	0.0013
1:26:03	0.0416	-0.0514	-0.0053	0.0327	-0.0041	-0.0165	0.0273	0.0004	-0.0034	0.0237	-0.0054	0.001
1:26:33	0.0416	-0.0512	-0.0051	0.0321	-0.0034	-0.0161	0.027	0.0013	-0.0033	0.0235	-0.0049	0.0009
1:27:03	0.0414	-0.0511	-0.0061	0.032	-0.0036	-0.0159	0.0271	0.0016	-0.0035	0.0236	-0.0051	0.0005
1:27:33	0.0412	-0.0514	-0.006	0.0322	-0.0037	-0.0154	0.0271	0.0019	-0.0029	0.024	-0.0053	0.0014
1:28:03	0.0414	-0.0515	-0.0065	0.0324	-0.0034	-0.0145	0.0275	0.0018	-0.0025	0.0243	-0.0058	0.0014
1:28:33	0.0413	-0.051	-0.0068	0.0321	-0.0034	-0.0147	0.0275	0.002	-0.002	0.0241	-0.0053	0.0012
1:29:03	0.0414	-0.051	-0.0069	0.0322	-0.0032	-0.0149	0.0274	0.002	-0.002	0.0243	-0.0056	0.0009
1:29:33	0.041	-0.0512	-0.0073	0.0317	-0.0027	-0.0155	0.0277	0.0018	-0.0017	0.0245	-0.0063	-0.0001
1:30:03	0.0412	-0.0514	-0.0077	0.0315	-0.0036	-0.0157	0.0274	0.0019	-0.0011	0.0251	-0.0064	-0.0011
1:30:33	0.0412	-0.0517	-0.0072	0.0306	-0.0031	-0.0161	0.0274	0.002	-0.0003	0.0248	-0.0065	-0.0019
1:31:03	0.0409	-0.0528	-0.0073	0.0303	-0.0039	-0.016	0.0273	0.0011	0.0008	0.0246	-0.0072	-0.0017
1:31:33	0.0407	-0.0524	-0.007	0.0301	-0.0035	-0.0159	0.0277	0.0019	0.0011	0.0244	-0.0062	-0.0016
1:32:03	0.0406	-0.0516	-0.0074	0.0303	-0.0031	-0.016	0.028	0.0018	0.0014	0.0243	-0.0062	-0.0018
1:32:33	0.0405	-0.0516	-0.0069	0.0308	-0.0034	-0.0161	0.0282	0.0015	0.0021	0.0245	-0.0062	-0.0017
1:33:03	0.0406	-0.0508	-0.0069	0.0304	-0.0041	-0.0158	0.0277	0.0011	0.0025	0.0246	-0.0063	-0.0014
1:33:33	0.041	-0.0504	-0.0069	0.0308	-0.0042	-0.0157	0.0281	0.0008	0.0027	0.0249	-0.0061	-0.001
1:34:03	0.0416	-0.0504	-0.0072	0.0316	-0.0046	-0.0161	0.0286	0.0007	0.0025	0.0255	-0.0065	-0.0015
1:34:33	0.042	-0.0505	-0.0073	0.0313	-0.0049	-0.0159	0.0287	0.0003	0.0024	0.0255	-0.0067	-0.0013
1:35:03	0.0428	-0.0501	-0.007	0.0315	-0.0049	-0.0148	0.0287	0.0004	0.0027	0.0259	-0.0068	-0.0007
1:35:33	0.0428	-0.0499	-0.0063	0.0316	-0.0043	-0.0143	0.0288	0.0006	0.0027	0.0259	-0.0065	0.0005
1:36:03	0.0428	-0.0497	-0.0069	0.0316	-0.0046	-0.0144	0.0287	0.0003	0.0029	0.0259	-0.0077	0.0011
1:36:33	0.0432	-0.05	-0.0062	0.0317	-0.0048	-0.0142	0.0278	-0.0004	0.0029	0.0258	-0.008	0.0012
1:37:03	0.0434	-0.05	-0.006	0.0321	-0.0045	-0.0133	0.0283	-0.0005	0.0026	0.0261	-0.0076	0.0015
1:37:33	0.0433	-0.0498	-0.0061	0.032	-0.0044	-0.0128	0.0282	-0.0007	0.0024	0.0255	-0.0076	0.0014
1:38:03	0.0431	-0.0503	-0.0055	0.0318	-0.0045	-0.0126	0.0276	-0.0006	0.0027	0.0256	-0.0082	0.0018
1:38:33	0.0426	-0.0499	-0.0052	0.0317	-0.0043	-0.0118	0.0274	-0.0003	0.0031	0.0252	-0.0079	0.0019
1:39:03	0.0428	-0.0494	-0.0055	0.0319	-0.0034	-0.0115	0.0274	0.0001	0.0034	0.0251	-0.0077	0.0022
1:39:33	0.0427	-0.0494	-0.0054	0.0317	-0.0032	-0.0115	0.027	-0.0003	0.0037	0.0252	-0.0078	0.0021
1:40:03	0.0425	-0.0497	-0.0049	0.0312	-0.0034	-0.0109	0.0268	-0.0007	0.0044	0.0252	-0.0083	0.0025
1:40:33	0.0426	-0.05	-0.0045	0.0312	-0.0039	-0.0111	0.027	-0.0006	0.0044	0.0254	-0.0085	0.002
1:41:03	0.0434	-0.0503	-0.004	0.0311	-0.0047	-0.0108	0.0268	-0.0006	0.0044	0.0255	-0.0085	0.0032
1:41:33	0.043	-0.0505	-0.0052	0.031	-0.0038	-0.0108	0.0271	0	0.0039	0.025	-0.0083	0.0026
1:42:03	0.0429	-0.0503	-0.0048	0.0308	-0.0034	-0.0101	0.027	0.0001	0.0043	0.025	-0.0087	0.0026
1:42:33	0.0425	-0.0502	-0.0046	0.0305	-0.0041	-0.0102	0.0269	-0.0002	0.0045	0.0245	-0.0094	0.0027
1:43:03	0.0417	-0.0488	-0.0048	0.0299	-0.0036	-0.0109	0.0265	0.0005	0.004	0.0243	-0.0085	0.002
1:43:33	0.0411	-0.048	-0.0051	0.0295	-0.0034	-0.0119	0.0262	0.0006	0.0041	0.0243	-0.0087	0.0012
1:44:03	0.0412	-0.0474	-0.0044	0.0303	-0.0032	-0.0128	0.0264	0.0009	0.0041	0.0246	-0.0087	0.0018
1:44:33	0.041	-0.0469	-0.0051	0.0306	-0.0028	-0.0126	0.0258	0.0008	0.0041	0.0245	-0.0089	0.0013
1:45:03	0.0412	-0.0469	-0.0063	0.0303	-0.0025	-0.0134	0.0259	0.0006	0.0039	0.0246	-0.0092	0.0003
1:45:33	0.0409	-0.0467	-0.0063	0.0301	-0.0017	-0.013	0.0253	0.0004	0.0036	0.024	-0.0091	0.0001
1:46:03	0.0407	-0.0463	-0.0064	0.0296	-0.0018	-0.0122	0.0256	0.0001	0.0031	0.0234	-0.0088	-0.0002
1:46:33	0.0412	-0.0462	-0.0068	0.0296	-0.0014	-0.0117	0.0252	0.0006	0.0031	0.0232	-0.0088	0.0003
1:47:03	0.0413	-0.046	-0.0073	0.0296	-0.0014	-0.0114	0.0252	0.0009	0.0029	0.0228	-0.0088	0.0003
1:47:33	0.0408	-0.0456	-0.0083	0.0292	-0.0008	-0.0124	0.025	0.0007	0.0021	0.0225	-0.0084	-0.0001
1:48:03	0.0398	-0.0453	-0.0089	0.0287	-0.0004	-0.0125	0.0247	0.0014	0.0017	0.0219	-0.0078	0.0005
1:48:33	0.0398	-0.0456	-0.0102	0.0291	0.0003	-0.0134	0.0252	0.0015	0.0012	0.0222	-0.0079	0.0006
1:49:03	0.0398	-0.0451	-0.01	0.029	0.0006	-0.0137	0.0254	0.0019	0.002	0.0222	-0.0077	0.0011
1:49:33	0.0403	-0.0452	-0.0091	0.0294	0.0004	-0.0124	0.0259	0.0019	0.0028	0.0227	-0.0077	0.0015
1:50:03	0.0403	-0.0459	-0.0087	0.0292	0.0007	-0.0121	0.0261	-0.0009	0.0026	0.0224	-0.0078	0.0014
1:50:33	0.0399	-0.0452	-0.0085	0.0287	0.0019	-0.0114	0.026	-0.0012	0.0027	0.0223	-0.0068	0.0016
1:51:03	0.04	-0.0444	-0.0086	0.0288	0.0016	-0.0117	0.0261	-0.0012	0.0031	0.0221	-0.0069	0.001
1:51:33	0.0404	-0.0442	-0.0094	0.0287	0.0028	-0.0127	0.026	-0.0011	0.002	0.0218	-0.0066	0.0008
1:52:03	0.0409	-0.0439	-0.0083	0.029	0.0024	-0.0124	0.0267	-0.001	0.0024	0.022	-0.0076	0.0013
1:52:33	0.0408	-0.0434	-0.0087	0.0295	0.0038	-0.0121	0.0266	-0.0001	0.002	0.0223	-0.007	0.0012
1:53:03	0.0414	-0.0432	-0.0089	0.0297	0.0043	-0.0126	0.0266	0	0.001	0.0226	-0.0066	0.0006
1:53:33	0.0407	-0.0433	-0.0086	0.0293	0.005	-0.0125	0.0262	0.0006	0.0009	0.0217	-0.0064	0.0004
1:54:03	0.0403	-0.0432	-0.0081	0.0289	0.0047	-0.0124	0.0258	0.0008	0.0006	0.0212	-0.0069	0.0002
1:54:33	0.0401	-0.0429	-0.0081	0.0287	0.0042	-0.0119	0.0256	0.001	0.0013	0.0214	-0.0066	0.0007
1:55:03	0.0404	-0.0434	-0.0086	0.0291	0.003	-0.012	0.0252	0.0004	0.0006	0.0215	-0.0076	0.0006
1:55:33	0.0409	-0.0435	-0.0085	0.0293	0.0026	-0.0118	0.0254	0.0002	-0.0004	0.0215	-0.0074	0.0002
1:56:03	0.0409	-0.0437	-0.0072	0.0293	0.0012	-0.0104	0.0251	0	0.0003	0.0211	-0.0077	0.0014
1:56:33	0.0404	-0.0437	-0.0071	0.029	0.0012	-0.0104	0.0252	-0.0004	0.0005	0.0214	-0.0074	0.0008
1:57:03	0.0403	-0.0436	-0.0059	0.0294	0.0015	-0.0101	0.0259	-0.0009	0.001	0.0217	-0.0071	0.0009
1:57:33	0.0402	-0.0437	-0.0058	0.0292	0.0014	-0.0103	0.0255	-0.0006	0.0008	0.0219	-0.0062	0.0011
1:58:03	0.0401	-0.0443	-0.0073	0.029	0.0005	-0.0108	0.0252	-0.0012	-0.0007	0.0217	-0.007	0.0007
1:58:33	0.0397	-0.0448	-0.0075	0.0287	0.0002	-0.0108	0.0251	-0.0023	-0.0009	0.0215	-0.0072	0.001
1:59:03	0.0393	-0.0443	-0.0082	0.0284	-0.0001	-0.0109	0.0253	-0.0027	-0.0014	0.0213	-0.0067	0.0009
1:59:33	0.0396	-0.0439	-0.008	0.0288	-0.0002	-0.0111	0.0259	-0.003	-0.0003	0.0217	-0.0069	0.0009
2:00:03	0.0398	-0.0435	-0.0079	0.029	0.0006	-0.0106	0.0261	-0.0034	-0.0005	0.0219	-0.0071	0.0011
2:00:33	0.04	-0.0431	-0.009	0.0289	-0.0002	-0.0107	0.0265	-0.0032	-0.0005	0.0222	-0.0068	0.0015
2:01:03	0.0396	-0.0424	-0.0094	0.0288	-0.0002	-0.0106	0.0261	-0.0027	-0.0001	0.0218	-0.0064	0.0019
2:01:33	0.0403	-0.0424	-0.0103	0.0288	0.0002	-0.0108	0.0261	-0.0029	-0.0008	0.0217	-0.0062	0.0012
2:02:03	0.0405	-0.0426	-0.0117	0.0294	0.0002	-0.0109	0.027	-0.0027	-0.0007	0.0222	-0.0066	0.0007
2:02:33	0.041	-0.0423	-0.0125	0.0297	0.0004	-0.0113	0.0272	-0.0028	-0.0021	0.0229	-0.0063	-0.0003
2:03:03	0.0415	-0.0419	-0.0129	0.0302	0.0007	-0.011	0.0273	-0.0022	-0.0022	0.0233	-0.0053	-0.0001
2:03:33	0.0412	-0.0412	-0.0126	0.03	0.0008	-0.012	0.0276	-0.0025	-0.0036	0.0234	-0.005	-0.0012
2:04:03	0.0407	-0.0413	-0.0112	0.0295	0.0011	-0.0119	0.0269	-0.0027	-0.0034	0.0229	-0.0047	-0.0013
2:04:33	0.0406	-0.0412	-0.0098	0.0295	0.0015	-0.0116	0.0264	-0.0029	-0.0029	0.0224	-0.004	-0.0009
2:05:03	0.0407	-0.0409	-0.0096	0.029	0.002	-0.0113	0.0265	-0.0034	-0.0024	0.0223	-0.0036	-0.0014
2:05:33	0.0403	-0.0406	-0.0089	0.0289	0.0021	-0.0113	0.0265	-0.0028	-0.0025	0.0218	-0.0035	-0.0015
2:06:03	0.0406	-0.0405	-0.0098	0.0292	0.0018	-0.0125	0.0266	-0.0032	-0.004	0.0217	-0.004	-0.0023
2:06:33	0.0404	-0.0406	-0.0097	0.0295	0.0015	-0.0133	0.0267	-0.0038	-0.0049	0.0216	-0.0047	-0.0032
2:07:03	0.0405	-0.0405	-0.0093	0.0298	0.0012	-0.0131	0.027	-0.0036	-0.0057	0.0219	-0.005	-0.0032
2:07:33	0.0393	-0.0404	-0.0094	0.0294	0.0006	-0.0126	0.0261	-0.003	-0.0057	0.0216	-0.0044	-0.0032
2:08:03	0.0397	-0.0404	-0.0089	0.0293	0.0007	-0.0127	0.026	-0.003	-0.0064	0.022	-0.0042	-0.0026
2:08:33	0.0398	-0.041	-0.0086	0.0292	0	-0.0122	0.0261	-0.0037	-0.0068	0.0219	-0.0052	-0.0023
2:09:03	0.0392	-0.0405	-0.0083	0.0284	-0.0009	-0.0115	0.0257	-0.0039	-0.0069	0.0211	-0.005	-0.0023
2:09:33	0.0388	-0.0405	-0.0082	0.0287	-0.0018	-0.0117	0.0257	-0.0044	-0.0074	0.0211	-0.0055	-0.0031
2:10:03	0.0386	-0.0407	-0.0081	0.0284	-0.0024	-0.0109	0.025	-0.0045	-0.0073	0.0207	-0.0059	-0.0037
2:10:33	0.0387	-0.0415	-0.0083	0.0286	-0.003	-0.0109	0.025	-0.0047	-0.0084	0.0206	-0.006	-0.0042
2:11:03	0.0385	-0.0409	-0.0077	0.0285	-0.0035	-0.0108	0.0255	-0.0055	-0.0082	0.0203	-0.0065	-0.0039
2:11:33	0.0385	-0.041	-0.009	0.0286	-0.0041	-0.0116	0.0256	-0.006	-0.0094	0.0209	-0.0069	-0.0044
2:12:03	0.0386	-0.0423	-0.0101	0.0288	-0.0047	-0.0123	0.026	-0.0063	-0.0104	0.0218	-0.0076	-0.005
2:12:33	0.0385	-0.0426	-0.0106	0.0288	-0.0048	-0.0134	0.0264	-0.0067	-0.0107	0.0217	-0.0078	-0.005
2:13:03	0.0387	-0.0424	-0.0104	0.029	-0.0051	-0.0141	0.0264	-0.0066	-0.0108	0.0218	-0.0077	-0.0047
2:13:33	0.0387	-0.0425	-0.01	0.0294	-0.0049	-0.0144	0.0262	-0.0065	-0.011	0.0224	-0.0076	-0.0049
2:14:03	0.039	-0.0424	-0.0098	0.0294	-0.0052	-0.0141	0.0264	-0.0064	-0.0103	0.0221	-0.0073	-0.0045
2:14:33	0.0395	-0.0428	-0.0093	0.0293	-0.005	-0.0143	0.0265	-0.0066	-0.0109	0.022	-0.0074	-0.0043
2:15:03	0.0383	-0.0426	-0.0092	0.0286	-0.0037	-0.0137	0.0259	-0.006	-0.0109	0.0216	-0.0068	-0.0034
2:15:33	0.0385	-0.0424	-0.0097	0.0278	-0.0041	-0.0134	0.0262	-0.0065	-0.0114	0.022	-0.0069	-0.0037
2:16:03	0.0381	-0.0423	-0.0092	0.0277	-0.004	-0.013	0.0266	-0.0065	-0.0111	0.0221	-0.007	-0.0035
2:16:33	0.038	-0.0424	-0.0088	0.0274	-0.0033	-0.0124	0.0268	-0.0062	-0.0117	0.0216	-0.0069	-0.0036
2:17:03	0.0386	-0.0423	-0.0087	0.0272	-0.0035	-0.0118	0.0272	-0.0064	-0.0116	0.0218	-0.0073	-0.0036
2:17:33	0.0383	-0.043	-0.0084	0.0275	-0.0038	-0.0116	0.027	-0.0067	-0.0119	0.021	-0.0077	-0.0049
2:18:03	0.0378	-0.0425	-0.0085	0.0272	-0.0034	-0.012	0.027	-0.0061	-0.0128	0.0206	-0.0072	-0.0064
2:18:33	0.038	-0.0419	-0.0092	0.0275	-0.0033	-0.0128	0.0274	-0.0051	-0.014	0.0208	-0.0066	-0.0074
2:19:03	0.0377	-0.0421	-0.0092	0.0273	-0.0033	-0.013	0.0273	-0.0054	-0.0142	0.0209	-0.0066	-0.0083
2:19:33	0.0377	-0.0423	-0.01	0.0271	-0.0031	-0.0129	0.0275	-0.0052	-0.0143	0.0211	-0.0068	-0.009
2:20:03	0.0372	-0.0418	-0.0105	0.0268	-0.0028	-0.0131	0.0271	-0.0045	-0.0145	0.0206	-0.0069	-0.01
2:20:33	0.0371	-0.0414	-0.0098	0.0268	-0.0029	-0.0128	0.0268	-0.0042	-0.0139	0.0209	-0.0071	-0.009
2:21:03	0.0364	-0.0419	-0.0091	0.0268	-0.0029	-0.0126	0.0268	-0.005	-0.0138	0.0212	-0.0078	-0.0085
2:21:33	0.0364	-0.0415	-0.0105	0.0264	-0.0025	-0.0138	0.0266	-0.0049	-0.0153	0.0215	-0.0081	-0.0093
2:22:03	0.0364	-0.0411	-0.0101	0.0253	-0.0023	-0.0132	0.0263	-0.0048	-0.0149	0.0216	-0.0077	-0.0093
2:22:33	0.036	-0.0412	-0.0115	0.0253	-0.0018	-0.0144	0.0262	-0.0049	-0.0154	0.0215	-0.0079	-0.01
2:23:03	0.036	-0.0409	-0.0121	0.0249	-0.0009	-0.016	0.0263	-0.0043	-0.0164	0.021	-0.0075	-0.0106
2:23:33	0.0359	-0.0407	-0.0119	0.0246	-0.0007	-0.0162	0.0263	-0.004	-0.0163	0.021	-0.0073	-0.0104
2:24:03	0.0356	-0.0409	-0.0118	0.0244	-0.0017	-0.0169	0.0264	-0.004	-0.0169	0.0211	-0.0076	-0.0109
2:24:33	0.0352	-0.0408	-0.0117	0.0243	-0.0015	-0.0175	0.0259	-0.0039	-0.0169	0.0208	-0.0078	-0.0114
2:25:03	0.0348	-0.041	-0.0116	0.0248	-0.0023	-0.0174	0.0255	-0.0044	-0.0177	0.0206	-0.0086	-0.0118
2:25:33	0.0345	-0.0411	-0.012	0.0246	-0.0019	-0.0174	0.025	-0.0039	-0.0184	0.0199	-0.0085	-0.0127
2:26:03	0.0346	-0.0407	-0.0125	0.0244	-0.0018	-0.0178	0.0249	-0.004	-0.0188	0.02	-0.0076	-0.0131
2:26:33	0.0346	-0.041	-0.012	0.0251	-0.0021	-0.0165	0.0249	-0.0043	-0.0178	0.0205	-0.0081	-0.0122
2:27:03	0.0349	-0.0411	-0.0119	0.0248	-0.0024	-0.0161	0.0246	-0.0052	-0.0177	0.0208	-0.0078	-0.0123
2:27:33	0.0349	-0.0413	-0.0112	0.0247	-0.003	-0.0152	0.0243	-0.0052	-0.0172	0.0206	-0.0082	-0.0117
2:28:03	0.0349	-0.0413	-0.0108	0.0253	-0.0031	-0.0147	0.0249	-0.0051	-0.0178	0.0209	-0.0082	-0.0112
2:28:33	0.0356	-0.0411	-0.0101	0.0262	-0.0031	-0.0138	0.0256	-0.0046	-0.0171	0.0214	-0.0079	-0.0111
2:29:03	0.0357	-0.0406	-0.0097	0.026	-0.0037	-0.0133	0.0255	-0.0042	-0.0176	0.021	-0.0078	-0.011
2:29:33	0.0357	-0.0403	-0.01	0.0257	-0.004	-0.0134	0.0251	-0.0039	-0.0174	0.0202	-0.0073	-0.0115
2:30:03	0.0356	-0.0397	-0.0112	0.0254	-0.0046	-0.0139	0.0245	-0.0044	-0.0182	0.0199	-0.0073	-0.0114
2:30:33	0.0358	-0.0395	-0.0115	0.0256	-0.0053	-0.0131	0.0241	-0.0044	-0.0183	0.02	-0.007	-0.0115
2:31:03	0.0355	-0.0394	-0.0108	0.0251	-0.0042	-0.0117	0.0242	-0.0041	-0.0181	0.0197	-0.0058	-0.0101
2:31:33	0.0354	-0.039	-0.0108	0.0249	-0.0038	-0.0119	0.0237	-0.0038	-0.0182	0.0198	-0.0056	-0.0099
2:32:03	0.035	-0.0392	-0.0104	0.0246	-0.0045	-0.0113	0.0232	-0.0038	-0.0173	0.0191	-0.0058	-0.0096
2:32:33	0.0345	-0.0386	-0.0114	0.0241	-0.0039	-0.0123	0.0224	-0.0031	-0.0179	0.0183	-0.0053	-0.0112
2:33:03	0.0343	-0.0392	-0.0104	0.0241	-0.0031	-0.0115	0.0224	-0.0037	-0.0168	0.0185	-0.0054	-0.0108
2:33:33	0.0339	-0.0398	-0.0104	0.0235	-0.0041	-0.0123	0.0225	-0.004	-0.0171	0.0181	-0.0062	-0.0119
2:34:03	0.0336	-0.0405	-0.0103	0.0231	-0.0051	-0.0127	0.0223	-0.0054	-0.0166	0.0182	-0.0065	-0.0126
2:34:33	0.0335	-0.0407	-0.0102	0.0233	-0.0051	-0.0123	0.0224	-0.006	-0.0168	0.0185	-0.0067	-0.0128
2:35:03	0.0338	-0.0404	-0.0094	0.0231	-0.0051	-0.0114	0.022	-0.0062	-0.0159	0.0184	-0.0072	-0.0124
2:35:33	0.0337	-0.0401	-0.0091	0.0227	-0.0046	-0.0111	0.0216	-0.0068	-0.0153	0.0183	-0.0071	-0.0127
2:36:03	0.0337	-0.0403	-0.0096	0.0223	-0.0053	-0.0113	0.0217	-0.007	-0.0157	0.0181	-0.0075	-0.0123
2:36:33	0.0338	-0.0404	-0.0095	0.0222	-0.0058	-0.012	0.0221	-0.0063	-0.0158	0.0181	-0.0075	-0.0122
2:37:03	0.0337	-0.0393	-0.0094	0.0221	-0.006	-0.0118	0.0222	-0.006	-0.0154	0.0182	-0.0073	-0.0119
2:37:33	0.0343	-0.0384	-0.0096	0.0228	-0.0055	-0.0116	0.0225	-0.0055	-0.0151	0.0191	-0.0068	-0.0122
2:38:03	0.0342	-0.0383	-0.009	0.0223	-0.0053	-0.0116	0.0226	-0.0061	-0.015	0.019	-0.0072	-0.0121
2:38:33	0.0335	-0.038	-0.0087	0.0219	-0.006	-0.0111	0.023	-0.0066	-0.0146	0.0185	-0.0074	-0.0111
2:39:03	0.033	-0.0377	-0.0087	0.022	-0.0061	-0.011	0.0228	-0.0068	-0.0145	0.0181	-0.0078	-0.0103
2:39:33	0.0327	-0.0377	-0.0081	0.0212	-0.0069	-0.0103	0.022	-0.0066	-0.0136	0.017	-0.0084	-0.0097
2:40:03	0.0327	-0.038	-0.0072	0.021	-0.007	-0.0098	0.022	-0.0066	-0.0124	0.0167	-0.0078	-0.0094
2:40:33	0.0325	-0.0382	-0.0069	0.0203	-0.0071	-0.0095	0.0218	-0.0066	-0.0131	0.0168	-0.0073	-0.0095
2:41:03	0.0322	-0.0381	-0.0073	0.0207	-0.0072	-0.0095	0.0223	-0.0066	-0.0135	0.0172	-0.0069	-0.0108
2:41:33	0.032	-0.0377	-0.0068	0.0207	-0.0069	-0.0091	0.0224	-0.0068	-0.0139	0.0176	-0.0072	-0.0107
2:42:03	0.0319	-0.0381	-0.006	0.0204	-0.0067	-0.0093	0.0222	-0.0069	-0.0143	0.017	-0.0073	-0.0107
2:42:33	0.0318	-0.0381	-0.0069	0.0202	-0.006	-0.0098	0.0221	-0.0069	-0.0146	0.0174	-0.0065	-0.0113
2:43:03	0.0316	-0.0381	-0.0069	0.0206	-0.0056	-0.0101	0.0221	-0.0064	-0.015	0.0172	-0.006	-0.0118
2:43:33	0.0317	-0.0366	-0.0065	0.0209	-0.0052	-0.0104	0.022	-0.0061	-0.0156	0.0172	-0.0049	-0.0125
2:44:03	0.0313	-0.0369	-0.0067	0.0205	-0.0049	-0.0096	0.022	-0.006	-0.0164	0.0168	-0.0051	-0.0123
2:44:33	0.0303	-0.0373	-0.0068	0.0198	-0.005	-0.0094	0.0217	-0.0062	-0.0164	0.0164	-0.0057	-0.0118
2:45:03	0.0304	-0.0369	-0.0068	0.0202	-0.0051	-0.0093	0.022	-0.0057	-0.0169	0.0164	-0.0049	-0.0126
2:45:33	0.0303	-0.0371	-0.0073	0.0195	-0.0043	-0.0091	0.0214	-0.0061	-0.0176	0.0163	-0.0055	-0.0125
2:46:03	0.0306	-0.0373	-0.0068	0.0193	-0.0039	-0.0087	0.0215	-0.0062	-0.0174	0.0166	-0.0055	-0.0121
2:46:33	0.0305	-0.0369	-0.0073	0.0197	-0.0039	-0.0087	0.0219	-0.0063	-0.0172	0.0166	-0.0053	-0.0121
2:47:03	0.0299	-0.0363	-0.0089	0.02	-0.0033	-0.0089	0.0218	-0.0065	-0.0179	0.0165	-0.0049	-0.013
2:47:33	0.0303	-0.0357	-0.009	0.0204	-0.0022	-0.0088	0.022	-0.0063	-0.0175	0.0165	-0.0047	-0.0135
2:48:03	0.0299	-0.0353	-0.008	0.0204	-0.0032	-0.0077	0.0224	-0.0066	-0.016	0.0162	-0.0046	-0.0131
2:48:33	0.0296	-0.0359	-0.0077	0.0201	-0.0038	-0.0072	0.0217	-0.0073	-0.0148	0.0159	-0.0048	-0.0121
2:49:03	0.0293	-0.0356	-0.0067	0.0198	-0.0043	-0.0061	0.0218	-0.0074	-0.015	0.0152	-0.004	-0.0111
2:49:33	0.0296	-0.0352	-0.006	0.0199	-0.0042	-0.0055	0.0221	-0.0076	-0.0149	0.0151	-0.004	-0.0114
2:50:03	0.0299	-0.0348	-0.0051	0.02	-0.0036	-0.0053	0.0222	-0.0071	-0.0145	0.0155	-0.0038	-0.0118
2:50:33	0.0298	-0.0349	-0.0054	0.02	-0.0023	-0.0057	0.0226	-0.0065	-0.0139	0.0161	-0.0037	-0.0125
2:51:03	0.0299	-0.0356	-0.0049	0.0199	-0.003	-0.0057	0.0218	-0.0071	-0.0138	0.0158	-0.0043	-0.0125
2:51:33	0.0302	-0.0351	-0.0059	0.0204	-0.0024	-0.0062	0.0217	-0.0065	-0.0148	0.0167	-0.0037	-0.0129
2:52:03	0.0298	-0.0342	-0.0069	0.0202	-0.0022	-0.008	0.0219	-0.006	-0.0165	0.017	-0.003	-0.0138
2:52:33	0.0292	-0.034	-0.0074	0.0203	-0.0019	-0.0073	0.0215	-0.0055	-0.0176	0.0169	-0.0031	-0.0135
2:53:03	0.029	-0.0342	-0.007	0.0199	-0.0016	-0.0059	0.0213	-0.0053	-0.0176	0.0165	-0.003	-0.0135
2:53:33	0.0293	-0.0347	-0.0075	0.0195	-0.0022	-0.0062	0.0212	-0.0056	-0.0172	0.0161	-0.0029	-0.014
2:54:03	0.0293	-0.0356	-0.0068	0.0189	-0.0024	-0.0053	0.0212	-0.0061	-0.0175	0.0152	-0.0035	-0.0132
2:54:33	0.0294	-0.0358	-0.0072	0.0182	-0.0028	-0.0055	0.0207	-0.0063	-0.0175	0.015	-0.0041	-0.0138
2:55:03	0.0301	-0.036	-0.006	0.0182	-0.0033	-0.005	0.0208	-0.0063	-0.0174	0.0151	-0.0046	-0.0149
2:55:33	0.0299	-0.0361	-0.0062	0.0179	-0.0041	-0.0052	0.0205	-0.0071	-0.0181	0.0149	-0.0054	-0.0158
2:56:03	0.0304	-0.0359	-0.0051	0.0182	-0.0037	-0.0039	0.0208	-0.0065	-0.0181	0.0153	-0.0048	-0.0154
2:56:33	0.0303	-0.0355	-0.0042	0.0186	-0.0029	-0.0035	0.0209	-0.0068	-0.0175	0.0154	-0.0045	-0.0144
2:57:03	0.0299	-0.0361	-0.0041	0.0178	-0.0037	-0.0031	0.0206	-0.0065	-0.0172	0.0153	-0.004	-0.0144
2:57:33	0.0298	-0.0366	-0.0037	0.0177	-0.0044	-0.003	0.0206	-0.007	-0.017	0.0155	-0.0041	-0.0147
2:58:03	0.0294	-0.0359	-0.0029	0.0177	-0.0036	-0.0021	0.0205	-0.0065	-0.0162	0.0153	-0.004	-0.0141
2:58:33	0.0297	-0.0358	-0.003	0.0177	-0.0026	-0.0028	0.0206	-0.0062	-0.0164	0.0155	-0.0034	-0.0144
2:59:03	0.03	-0.0365	-0.0046	0.0181	-0.0029	-0.004	0.021	-0.0067	-0.0168	0.0158	-0.0036	-0.0151
2:59:33	0.0303	-0.036	-0.0052	0.0182	-0.0026	-0.0047	0.0208	-0.0068	-0.0166	0.0159	-0.0039	-0.0155
3:00:03	0.0297	-0.0361	-0.0061	0.0177	-0.004	-0.0051	0.0203	-0.0073	-0.0167	0.0156	-0.0052	-0.0158
3:00:33	0.0298	-0.0363	-0.0062	0.0175	-0.0045	-0.0049	0.0204	-0.0077	-0.0168	0.0152	-0.0056	-0.0152
3:01:03	0.0301	-0.0364	-0.0063	0.0178	-0.0043	-0.0048	0.0205	-0.0078	-0.0162	0.0149	-0.0056	-0.0148
3:01:33	0.031	-0.0356	-0.0058	0.0184	-0.0048	-0.0049	0.0212	-0.0074	-0.0162	0.0155	-0.0051	-0.0143
3:02:03	0.0311	-0.0361	-0.0053	0.0181	-0.0053	-0.0048	0.0214	-0.0076	-0.0162	0.0155	-0.0053	-0.0137
3:02:33	0.0314	-0.0359	-0.0052	0.0181	-0.005	-0.0044	0.0213	-0.0073	-0.0159	0.0157	-0.0049	-0.0133
3:03:03	0.0318	-0.036	-0.0066	0.0184	-0.0045	-0.0049	0.0211	-0.0072	-0.0166	0.0158	-0.0051	-0.0137
3:03:33	0.0319	-0.0365	-0.0072	0.0187	-0.0044	-0.0046	0.0215	-0.007	-0.0165	0.0159	-0.0051	-0.0135
3:04:03	0.0312	-0.0365	-0.0067	0.0187	-0.0038	-0.0038	0.0213	-0.0071	-0.0149	0.0159	-0.0052	-0.0122
3:04:33	0.031	-0.0357	-0.006	0.0181	-0.0041	-0.0037	0.0213	-0.0064	-0.0142	0.0161	-0.0051	-0.0128
3:05:03	0.031	-0.0361	-0.0065	0.0182	-0.0046	-0.0043	0.0217	-0.007	-0.0138	0.0159	-0.0058	-0.0139
3:05:33	0.0312	-0.0353	-0.0066	0.0184	-0.0051	-0.0051	0.0216	-0.0069	-0.0144	0.0164	-0.0062	-0.0149
3:06:03	0.0314	-0.0353	-0.0067	0.0183	-0.0059	-0.0059	0.0215	-0.0068	-0.0144	0.0164	-0.0056	-0.0158
3:06:33	0.0312	-0.0354	-0.0055	0.0186	-0.0066	-0.0056	0.0212	-0.0066	-0.0142	0.0166	-0.005	-0.0154
3:07:03	0.0306	-0.0349	-0.0059	0.0183	-0.0067	-0.0053	0.0207	-0.0069	-0.0142	0.016	-0.0047	-0.0151
3:07:33	0.0304	-0.0355	-0.0063	0.0181	-0.007	-0.0053	0.0202	-0.007	-0.0146	0.0154	-0.0047	-0.0156
3:08:03	0.0308	-0.0358	-0.0067	0.0182	-0.0075	-0.0053	0.0206	-0.0076	-0.0148	0.0157	-0.005	-0.0154
3:08:33	0.0303	-0.0354	-0.0051	0.0183	-0.0075	-0.0044	0.0204	-0.0075	-0.0134	0.0155	-0.0041	-0.0145
3:09:03	0.03	-0.0344	-0.0051	0.0187	-0.0068	-0.004	0.0202	-0.0073	-0.0134	0.0154	-0.004	-0.0149
3:09:33	0.0305	-0.0349	-0.0052	0.0192	-0.0077	-0.0045	0.0206	-0.0085	-0.0138	0.0161	-0.0051	-0.0153
3:10:03	0.031	-0.0347	-0.0059	0.0195	-0.0067	-0.0056	0.0204	-0.0087	-0.0144	0.0168	-0.0048	-0.0154
3:10:33	0.0314	-0.0344	-0.0052	0.02	-0.0061	-0.005	0.0205	-0.008	-0.0142	0.017	-0.005	-0.0151
3:11:03	0.0316	-0.0342	-0.0038	0.0199	-0.0053	-0.0054	0.0206	-0.0083	-0.0139	0.0174	-0.0046	-0.0155
3:11:33	0.0317	-0.0343	-0.0042	0.0206	-0.0053	-0.0059	0.021	-0.0084	-0.0137	0.0171	-0.0044	-0.0152
3:12:03	0.0309	-0.0339	-0.0045	0.0198	-0.0046	-0.0064	0.0207	-0.0083	-0.0139	0.0159	-0.005	-0.0158
3:12:33	0.0309	-0.0343	-0.0054	0.0196	-0.0054	-0.0065	0.0206	-0.0086	-0.0138	0.0153	-0.0054	-0.0163
3:13:03	0.031	-0.0345	-0.0051	0.0197	-0.0063	-0.0068	0.0211	-0.0085	-0.0129	0.0164	-0.0055	-0.0164
3:13:33	0.0305	-0.0349	-0.0049	0.0189	-0.007	-0.0062	0.021	-0.0083	-0.0115	0.0166	-0.0055	-0.0159
3:14:03	0.0305	-0.0352	-0.005	0.0185	-0.0068	-0.0059	0.0209	-0.0082	-0.0108	0.0168	-0.0055	-0.0154
3:14:33	0.0308	-0.0351	-0.006	0.0175	-0.0068	-0.0052	0.0213	-0.0076	-0.0105	0.0173	-0.005	-0.0158
3:15:03	0.0312	-0.0344	-0.0065	0.0178	-0.0059	-0.0053	0.0217	-0.0075	-0.0107	0.0176	-0.0046	-0.0153
3:15:33	0.031	-0.0342	-0.0071	0.0176	-0.007	-0.0063	0.0217	-0.0076	-0.0121	0.0175	-0.0048	-0.0156
3:16:03	0.0315	-0.0337	-0.0068	0.0174	-0.0074	-0.006	0.0218	-0.007	-0.012	0.0173	-0.0045	-0.014
3:16:33	0.0305	-0.0332	-0.0072	0.0167	-0.0073	-0.0072	0.0211	-0.006	-0.0131	0.0166	-0.0034	-0.0149
3:17:03	0.0301	-0.0326	-0.0076	0.0167	-0.0077	-0.0074	0.0213	-0.0058	-0.0132	0.0168	-0.0024	-0.0149
3:17:33	0.0294	-0.0329	-0.0069	0.0169	-0.0071	-0.0075	0.0212	-0.0065	-0.0142	0.0168	-0.002	-0.0149
3:18:03	0.0292	-0.0333	-0.0068	0.0175	-0.0068	-0.0079	0.021	-0.0067	-0.0142	0.0169	-0.0022	-0.0161
3:18:33	0.029	-0.034	-0.0062	0.0175	-0.0077	-0.0089	0.0205	-0.0069	-0.0141	0.0169	-0.0029	-0.0161
3:19:03	0.0285	-0.0343	-0.0065	0.0176	-0.008	-0.009	0.0204	-0.0066	-0.0135	0.0168	-0.0036	-0.0166
3:19:33	0.0285	-0.0349	-0.0062	0.0176	-0.0085	-0.0095	0.0199	-0.0069	-0.0134	0.0163	-0.0044	-0.017
3:20:03	0.0281	-0.0348	-0.0065	0.0173	-0.0086	-0.0098	0.0195	-0.0077	-0.0141	0.0158	-0.0047	-0.0174
3:20:33	0.0276	-0.035	-0.0066	0.0167	-0.0086	-0.0092	0.0192	-0.0078	-0.0136	0.0159	-0.0043	-0.0173
3:21:03	0.0279	-0.0359	-0.007	0.0172	-0.0095	-0.0101	0.0198	-0.0083	-0.0138	0.0165	-0.0047	-0.0184
3:21:33	0.0275	-0.0363	-0.0073	0.0174	-0.0093	-0.0111	0.0199	-0.0084	-0.0147	0.0163	-0.005	-0.0193
3:22:03	0.0269	-0.0361	-0.0072	0.0172	-0.0096	-0.0109	0.0194	-0.0076	-0.0143	0.0159	-0.0051	-0.0192
3:22:33	0.0274	-0.0368	-0.0077	0.0176	-0.0096	-0.0103	0.0197	-0.0081	-0.0143	0.0163	-0.0049	-0.0196
3:23:03	0.0267	-0.0372	-0.008	0.0175	-0.0088	-0.0103	0.0192	-0.008	-0.0146	0.0164	-0.0048	-0.02
3:23:33	0.0271	-0.0376	-0.0067	0.0175	-0.0091	-0.009	0.0193	-0.0084	-0.0136	0.0165	-0.0047	-0.0182
3:24:03	0.0266	-0.0374	-0.0076	0.0171	-0.0088	-0.0096	0.0191	-0.0091	-0.014	0.0163	-0.0042	-0.0178
3:24:33	0.0268	-0.0366	-0.0065	0.017	-0.0086	-0.0086	0.0194	-0.009	-0.0134	0.0165	-0.0035	-0.0172
3:25:03	0.0265	-0.0366	-0.0058	0.0166	-0.0092	-0.0085	0.0185	-0.009	-0.0131	0.0163	-0.0036	-0.0172
3:25:33	0.0265	-0.0364	-0.0058	0.0162	-0.0101	-0.0083	0.0186	-0.0098	-0.0129	0.0163	-0.0039	-0.0168
3:26:03	0.0268	-0.036	-0.0066	0.0157	-0.0098	-0.0077	0.0187	-0.0094	-0.0132	0.0159	-0.0031	-0.0169
3:26:33	0.0264	-0.0355	-0.0064	0.0149	-0.0096	-0.0086	0.0184	-0.0096	-0.0132	0.0153	-0.003	-0.0162
3:27:03	0.0264	-0.0351	-0.006	0.0142	-0.0091	-0.0079	0.0188	-0.0095	-0.0137	0.0146	-0.0028	-0.0163
3:27:33	0.0258	-0.035	-0.006	0.0141	-0.0084	-0.0078	0.0186	-0.0094	-0.0149	0.0143	-0.0024	-0.0168
3:28:03	0.025	-0.034	-0.0055	0.0143	-0.0069	-0.0071	0.0181	-0.0085	-0.0152	0.0134	-0.0013	-0.0161
3:28:33	0.0245	-0.0336	-0.0057	0.0142	-0.0064	-0.0077	0.018	-0.0081	-0.0154	0.0128	-0.0013	-0.0161
3:29:03	0.0243	-0.0328	-0.0059	0.0136	-0.0054	-0.0071	0.0177	-0.0071	-0.0156	0.0119	-0.001	-0.0154
3:29:33	0.0242	-0.0324	-0.0058	0.0139	-0.0057	-0.0067	0.0177	-0.0064	-0.016	0.0119	-0.0012	-0.0157
3:30:03	0.0242	-0.033	-0.0063	0.0136	-0.0053	-0.0071	0.0175	-0.0066	-0.0159	0.0115	-0.0018	-0.0171
3:30:33	0.0241	-0.0324	-0.0067	0.0133	-0.0053	-0.0082	0.0174	-0.0059	-0.016	0.0118	-0.001	-0.018
3:31:03	0.0243	-0.0323	-0.0068	0.0135	-0.0055	-0.0073	0.0179	-0.0049	-0.0156	0.0121	-0.0006	-0.0178
3:31:33	0.0245	-0.0324	-0.0076	0.0135	-0.0059	-0.0079	0.0182	-0.005	-0.0163	0.0118	-0.0007	-0.0191
3:32:03	0.0245	-0.0325	-0.0085	0.0132	-0.0056	-0.0088	0.0184	-0.0048	-0.0166	0.0119	-0.0001	-0.0199
3:32:33	0.0244	-0.0327	-0.0085	0.0132	-0.0046	-0.0093	0.0185	-0.0052	-0.016	0.0117	0	-0.02
3:33:03	0.0241	-0.0328	-0.0084	0.0131	-0.0051	-0.0086	0.018	-0.005	-0.0157	0.011	-0.0002	-0.0197
3:33:33	0.0236	-0.0337	-0.0073	0.013	-0.0047	-0.0096	0.0181	-0.0054	-0.0152	0.0107	-0.0007	-0.0197
3:34:03	0.0233	-0.0331	-0.0071	0.0122	-0.004	-0.0092	0.0175	-0.0053	-0.0155	0.0101	-0.0001	-0.0195
3:34:33	0.0224	-0.032	-0.0062	0.012	-0.0035	-0.0091	0.0174	-0.0042	-0.0156	0.0098	0.0001	-0.0193
3:35:03	0.0226	-0.0317	-0.0048	0.0122	-0.0026	-0.0083	0.0175	-0.0039	-0.0151	0.0098	0.0001	-0.0182
3:35:33	0.023	-0.0321	-0.0048	0.0129	-0.003	-0.0078	0.0177	-0.004	-0.0141	0.0109	-0.0003	-0.0174
3:36:03	0.0237	-0.0319	-0.0043	0.013	-0.0024	-0.007	0.0175	-0.0048	-0.0117	0.0112	-0.0008	-0.0169
3:36:33	0.0239	-0.0328	-0.0048	0.0129	-0.0036	-0.007	0.0172	-0.0055	-0.0111	0.0114	-0.0009	-0.0164
3:37:03	0.0242	-0.0328	-0.004	0.0133	-0.0039	-0.0068	0.017	-0.0058	-0.0103	0.0119	-0.0006	-0.016
3:37:33	0.024	-0.0329	-0.0047	0.0136	-0.0045	-0.0061	0.0171	-0.0058	-0.0102	0.0125	-0.0008	-0.0158
3:38:03	0.0239	-0.0331	-0.0042	0.0141	-0.0041	-0.0057	0.0173	-0.0063	-0.0097	0.0126	-0.0012	-0.0153
3:38:33	0.0232	-0.033	-0.004	0.0142	-0.0024	-0.0053	0.0172	-0.0063	-0.0097	0.0121	-0.0008	-0.0155
3:39:03	0.0222	-0.0342	-0.0034	0.0137	-0.0022	-0.005	0.0169	-0.007	-0.0094	0.0114	-0.0015	-0.0143
3:39:33	0.0219	-0.0348	-0.0044	0.0135	-0.0019	-0.0049	0.0168	-0.0068	-0.0106	0.0112	-0.0016	-0.0146
3:40:03	0.0223	-0.0352	-0.0047	0.0135	-0.002	-0.0049	0.0165	-0.0072	-0.0104	0.0111	-0.0021	-0.0141
3:40:33	0.0215	-0.035	-0.0047	0.013	-0.0013	-0.0035	0.0164	-0.0062	-0.01	0.0106	-0.0019	-0.0132
3:41:03	0.0216	-0.0345	-0.0036	0.0127	-0.0017	-0.0031	0.0159	-0.0066	-0.0095	0.0101	-0.0019	-0.0118
3:41:33	0.0218	-0.0349	-0.0043	0.0124	-0.0022	-0.0038	0.0149	-0.0067	-0.0099	0.0103	-0.0017	-0.0125
3:42:03	0.0222	-0.0349	-0.0036	0.0124	-0.0015	-0.0033	0.015	-0.0066	-0.01	0.0113	-0.0013	-0.0126
3:42:33	0.0224	-0.0349	-0.0042	0.0127	-0.0016	-0.0029	0.0152	-0.0059	-0.0094	0.0117	-0.001	-0.0125
3:43:03	0.0227	-0.0356	-0.0041	0.0125	-0.0016	-0.0033	0.0151	-0.0056	-0.01	0.0124	-0.0013	-0.0128
3:43:33	0.023	-0.0362	-0.0055	0.0127	-0.0011	-0.0046	0.0152	-0.0064	-0.0118	0.0126	-0.0022	-0.0142
3:44:03	0.0227	-0.0364	-0.0045	0.0124	-0.0016	-0.0047	0.015	-0.0066	-0.0105	0.012	-0.0027	-0.0138
3:44:33	0.0218	-0.0367	-0.0051	0.0119	-0.0024	-0.0049	0.0146	-0.0071	-0.0104	0.0114	-0.0025	-0.0139
3:45:03	0.0218	-0.0365	-0.0046	0.0123	-0.0027	-0.0034	0.0151	-0.0069	-0.0098	0.0115	-0.0021	-0.0137
3:45:33	0.0212	-0.0367	-0.0046	0.0121	-0.0031	-0.0032	0.0148	-0.0073	-0.0085	0.0119	-0.0019	-0.0127
3:46:03	0.0215	-0.036	-0.0041	0.0123	-0.004	-0.0031	0.015	-0.0069	-0.0084	0.0124	-0.0019	-0.0126
3:46:33	0.0215	-0.0358	-0.004	0.0125	-0.0042	-0.0031	0.015	-0.0063	-0.0083	0.0123	-0.0018	-0.0129
3:47:03	0.0208	-0.0355	-0.0042	0.0122	-0.0035	-0.0029	0.0146	-0.0058	-0.0081	0.0113	-0.0017	-0.0136
3:47:33	0.0208	-0.0349	-0.0045	0.0123	-0.0054	-0.0033	0.0142	-0.0058	-0.008	0.0103	-0.0018	-0.0138
3:48:03	0.0208	-0.0352	-0.0045	0.0126	-0.0052	-0.0036	0.0146	-0.006	-0.0083	0.0102	-0.0025	-0.0138
3:48:33	0.0208	-0.0345	-0.0045	0.0128	-0.0048	-0.0029	0.0151	-0.005	-0.0084	0.0106	-0.0021	-0.0137
3:49:03	0.0209	-0.035	-0.0052	0.0129	-0.0039	-0.003	0.0151	-0.0032	-0.0083	0.0104	-0.0012	-0.0129
3:49:33	0.0201	-0.0348	-0.0052	0.0125	-0.0046	-0.0026	0.0146	-0.0032	-0.0075	0.0104	-0.001	-0.0124
3:50:03	0.0194	-0.0342	-0.0057	0.0122	-0.0032	-0.0026	0.0139	-0.0033	-0.0075	0.0104	-0.0004	-0.0126
3:50:33	0.0193	-0.0342	-0.0056	0.0119	-0.0026	-0.0023	0.0143	-0.003	-0.0067	0.0104	0	-0.0131
3:51:03	0.0197	-0.0341	-0.0053	0.0119	-0.0034	-0.0028	0.0141	-0.0027	-0.0066	0.0105	0.0005	-0.0136
3:51:33	0.02	-0.0332	-0.005	0.0119	-0.0034	-0.003	0.0144	-0.0024	-0.007	0.0106	0.0011	-0.0146
3:52:03	0.0198	-0.0333	-0.0044	0.012	-0.0038	-0.0026	0.0145	-0.0024	-0.0069	0.0104	0.0006	-0.0143
3:52:33	0.0193	-0.033	-0.0041	0.012	-0.0049	-0.0021	0.0141	-0.0035	-0.0062	0.0099	0.0007	-0.0143
3:53:03	0.0195	-0.033	-0.0044	0.0121	-0.0047	-0.0024	0.014	-0.0038	-0.0058	0.0095	0.0005	-0.0142
3:53:33	0.0202	-0.0323	-0.0047	0.0118	-0.0047	-0.0022	0.0137	-0.0035	-0.0053	0.0096	0.0004	-0.0136
3:54:03	0.0207	-0.0317	-0.0055	0.0126	-0.0045	-0.0025	0.014	-0.003	-0.0052	0.0101	0.001	-0.0135
3:54:33	0.021	-0.0314	-0.0048	0.0136	-0.0042	-0.0027	0.0143	-0.0028	-0.0048	0.0103	0.0011	-0.0134
3:55:03	0.0213	-0.0306	-0.0051	0.0135	-0.0035	-0.0033	0.0138	-0.0019	-0.0047	0.0101	0.0014	-0.0131
3:55:33	0.0215	-0.0301	-0.0049	0.0135	-0.0027	-0.0033	0.0139	-0.0007	-0.0044	0.0104	0.002	-0.0127
3:56:03	0.0212	-0.0302	-0.0054	0.0132	-0.0025	-0.0035	0.014	0	-0.0044	0.0102	0.002	-0.0126
3:56:33	0.0206	-0.0306	-0.0064	0.0127	-0.0025	-0.0047	0.0139	-0.0003	-0.0054	0.0096	0.0016	-0.0133
3:57:03	0.02	-0.0315	-0.0066	0.0122	-0.0029	-0.0051	0.0135	-0.0013	-0.0055	0.0095	0.0011	-0.0143
3:57:33	0.0198	-0.0321	-0.0074	0.0124	-0.0023	-0.006	0.0132	-0.0016	-0.0061	0.0094	0.0006	-0.0147
3:58:03	0.0191	-0.0323	-0.0073	0.0116	-0.0033	-0.006	0.0125	-0.0016	-0.0054	0.0094	0.0003	-0.0145
3:58:33	0.0191	-0.0329	-0.0088	0.0114	-0.0037	-0.0068	0.0129	-0.0015	-0.0066	0.009	0.0003	-0.0154
3:59:03	0.0188	-0.0336	-0.0095	0.0116	-0.0037	-0.0062	0.0124	-0.002	-0.0066	0.0092	0	-0.0151
3:59:33	0.0186	-0.0338	-0.0097	0.0107	-0.0036	-0.0074	0.012	-0.0017	-0.0073	0.009	-0.0003	-0.0154
4:00:03	0.019	-0.0338	-0.0094	0.0106	-0.0033	-0.0067	0.0116	-0.0011	-0.0069	0.0088	-0.0005	-0.0148
4:00:33	0.0196	-0.0335	-0.0087	0.0109	-0.0036	-0.0058	0.0117	-0.0006	-0.0056	0.0094	-0.0006	-0.0148
4:01:03	0.0197	-0.0336	-0.0084	0.0112	-0.0042	-0.0053	0.0119	-0.0002	-0.0059	0.0093	-0.0002	-0.0149
4:01:33	0.0196	-0.0332	-0.0089	0.0116	-0.0043	-0.005	0.0118	0	-0.0063	0.0097	0.0001	-0.0151
4:02:03	0.0196	-0.0333	-0.0088	0.0114	-0.0041	-0.0048	0.0118	-0.0002	-0.0066	0.0097	0.0003	-0.0151
4:02:33	0.0202	-0.0331	-0.0089	0.0113	-0.0045	-0.0044	0.0123	-0.0002	-0.0063	0.0105	0	-0.0149
4:03:03	0.0202	-0.0334	-0.0096	0.0114	-0.0051	-0.0051	0.0117	-0.0002	-0.0069	0.0106	0	-0.0154
4:03:33	0.0206	-0.0336	-0.0096	0.0116	-0.0058	-0.005	0.0118	-0.0004	-0.0071	0.0105	0	-0.0161
4:04:03	0.0208	-0.0344	-0.0103	0.0117	-0.0071	-0.0047	0.0118	-0.0013	-0.0073	0.0106	-0.0004	-0.0161
4:04:33	0.0216	-0.0339	-0.0093	0.0117	-0.0075	-0.0042	0.0126	-0.0015	-0.0066	0.0102	-0.0002	-0.0155
4:05:03	0.0215	-0.0343	-0.0084	0.0111	-0.0067	-0.0046	0.0125	-0.0014	-0.0067	0.0099	-0.0001	-0.0152
4:05:33	0.0209	-0.0349	-0.008	0.0111	-0.0066	-0.0047	0.0125	-0.0027	-0.0076	0.0104	-0.0001	-0.0146
4:06:03	0.0206	-0.0354	-0.0087	0.0107	-0.007	-0.0051	0.0122	-0.0037	-0.0084	0.0097	0	-0.0151
4:06:33	0.0198	-0.0348	-0.0085	0.0095	-0.0067	-0.0049	0.0115	-0.0035	-0.0075	0.0097	0.0003	-0.0145
4:07:03	0.0202	-0.0342	-0.0075	0.0095	-0.0066	-0.0045	0.0109	-0.0035	-0.0064	0.0092	0.0003	-0.0134
4:07:33	0.0196	-0.0341	-0.0085	0.0095	-0.0062	-0.0048	0.0099	-0.0033	-0.007	0.0088	-0.0001	-0.0142
4:08:03	0.019	-0.0337	-0.0091	0.009	-0.0061	-0.0052	0.009	-0.0033	-0.0071	0.0079	-0.0005	-0.0145
4:08:33	0.0197	-0.0336	-0.009	0.0095	-0.0059	-0.0058	0.009	-0.0028	-0.0069	0.0087	-0.0003	-0.015
4:09:03	0.02	-0.0329	-0.0083	0.0097	-0.0068	-0.0047	0.0093	-0.0026	-0.006	0.0089	0	-0.014
4:09:33	0.0198	-0.0322	-0.0079	0.0096	-0.0067	-0.0045	0.0095	-0.0023	-0.0058	0.0089	0.0009	-0.0132
4:10:03	0.0201	-0.0327	-0.0085	0.0101	-0.0071	-0.0046	0.0101	-0.0028	-0.0054	0.0097	0.0003	-0.0137
4:10:33	0.0206	-0.032	-0.0084	0.0105	-0.007	-0.0035	0.0106	-0.0027	-0.0047	0.0097	0.0005	-0.0132
4:11:03	0.0196	-0.0318	-0.009	0.01	-0.0067	-0.0037	0.01	-0.0026	-0.0045	0.0089	0.0006	-0.0132
4:11:33	0.0193	-0.0321	-0.0094	0.0105	-0.0066	-0.0035	0.0097	-0.0025	-0.0044	0.0092	0.0002	-0.0129
4:12:03	0.0197	-0.0317	-0.0098	0.0115	-0.0066	-0.0036	0.01	-0.0023	-0.0037	0.0095	0	-0.0132
4:12:33	0.0196	-0.0316	-0.0098	0.0111	-0.0065	-0.0037	0.0096	-0.0027	-0.0044	0.0092	0	-0.0138
4:13:03	0.02	-0.032	-0.0107	0.0109	-0.0056	-0.0041	0.0096	-0.0028	-0.0043	0.0094	0.0001	-0.014
4:13:33	0.0198	-0.0327	-0.0108	0.0105	-0.0057	-0.0052	0.0096	-0.0028	-0.0045	0.0093	0.0001	-0.0137
4:14:03	0.0191	-0.0336	-0.0108	0.0098	-0.0054	-0.0059	0.009	-0.0032	-0.0045	0.0088	-0.0002	-0.0136
4:14:33	0.0186	-0.0348	-0.0111	0.0094	-0.0068	-0.0061	0.0086	-0.0036	-0.0043	0.0089	-0.0002	-0.013
4:15:03	0.0186	-0.0349	-0.0115	0.0093	-0.0077	-0.0058	0.0083	-0.0038	-0.0049	0.0089	-0.0004	-0.0129
4:15:33	0.0186	-0.0348	-0.0111	0.0096	-0.0072	-0.0054	0.0084	-0.004	-0.0046	0.0088	-0.0001	-0.0129
4:16:03	0.018	-0.0357	-0.011	0.0091	-0.0075	-0.0053	0.0081	-0.0047	-0.0045	0.0079	-0.0007	-0.0134
4:16:33	0.0184	-0.0362	-0.0118	0.0088	-0.0079	-0.0058	0.0079	-0.005	-0.0056	0.0078	-0.0008	-0.0137
4:17:03	0.0186	-0.0363	-0.0117	0.0085	-0.008	-0.0065	0.0079	-0.005	-0.0067	0.0076	-0.0008	-0.0148
4:17:33	0.0184	-0.0363	-0.0115	0.0081	-0.0082	-0.0064	0.0083	-0.0052	-0.0059	0.0076	-0.0015	-0.0147
4:18:03	0.0187	-0.0358	-0.0119	0.0086	-0.0081	-0.0063	0.0082	-0.005	-0.0061	0.0082	-0.0016	-0.0148
4:18:33	0.0188	-0.0359	-0.011	0.0091	-0.0093	-0.0054	0.0083	-0.0045	-0.0045	0.0084	-0.0023	-0.0143
4:19:03	0.0183	-0.0357	-0.0122	0.0093	-0.0091	-0.0054	0.0077	-0.0042	-0.004	0.0082	-0.0018	-0.0151
4:19:33	0.0182	-0.0353	-0.0127	0.0094	-0.0093	-0.0042	0.0074	-0.0042	-0.0038	0.008	-0.002	-0.0145
4:20:03	0.0182	-0.0351	-0.0124	0.0095	-0.0091	-0.0036	0.0078	-0.0039	-0.0038	0.0081	-0.0019	-0.0145
4:20:33	0.018	-0.0347	-0.0127	0.0095	-0.0089	-0.0036	0.0076	-0.004	-0.0041	0.008	-0.0021	-0.0149
4:21:03	0.0172	-0.0347	-0.0131	0.0095	-0.0089	-0.0041	0.0071	-0.0042	-0.0046	0.0075	-0.0028	-0.0144
4:21:33	0.0171	-0.0345	-0.0132	0.0091	-0.0085	-0.0036	0.0067	-0.0035	-0.005	0.0074	-0.0023	-0.0132
4:22:03	0.0172	-0.0347	-0.0147	0.0091	-0.0085	-0.0042	0.0068	-0.003	-0.0056	0.0081	-0.0024	-0.0131
4:22:33	0.0172	-0.0344	-0.0138	0.0091	-0.0082	-0.0033	0.0069	-0.0026	-0.0047	0.0083	-0.0019	-0.0128
4:23:03	0.017	-0.034	-0.0138	0.0091	-0.0079	-0.0028	0.0068	-0.0028	-0.004	0.008	-0.0015	-0.0128
4:23:33	0.0168	-0.0339	-0.0141	0.0086	-0.0081	-0.0031	0.0059	-0.0026	-0.0043	0.0074	-0.0014	-0.0126
4:24:03	0.0163	-0.034	-0.0146	0.0083	-0.0073	-0.0034	0.0059	-0.0022	-0.0052	0.0069	-0.0018	-0.0128
4:24:33	0.0169	-0.0344	-0.015	0.0085	-0.0065	-0.0033	0.006	-0.0021	-0.0046	0.0069	-0.0013	-0.0121
4:25:03	0.0179	-0.0343	-0.0127	0.0092	-0.0064	-0.0023	0.0066	-0.0026	-0.0039	0.0074	-0.0014	-0.0115
4:25:33	0.0175	-0.0358	-0.0119	0.0083	-0.0077	-0.0017	0.006	-0.0036	-0.0033	0.0069	-0.0022	-0.011
4:26:03	0.0176	-0.0362	-0.0115	0.0078	-0.0079	-0.0024	0.0054	-0.0047	-0.0034	0.0069	-0.0033	-0.0104
4:26:33	0.0163	-0.0365	-0.0105	0.0069	-0.0077	-0.0021	0.005	-0.0048	-0.0039	0.0063	-0.0035	-0.0101
4:27:03	0.0163	-0.0369	-0.0106	0.0071	-0.0076	-0.0019	0.0052	-0.0049	-0.0042	0.0067	-0.0038	-0.0091
4:27:33	0.016	-0.0373	-0.0101	0.0066	-0.0072	-0.0029	0.0047	-0.0048	-0.0051	0.0064	-0.0032	-0.0101
4:28:03	0.0172	-0.0374	-0.0107	0.0077	-0.0073	-0.0036	0.0053	-0.0047	-0.0052	0.0068	-0.0032	-0.01
4:28:33	0.0174	-0.0382	-0.0111	0.0079	-0.0073	-0.0037	0.0055	-0.0045	-0.0055	0.0069	-0.0034	-0.0108
4:29:03	0.0174	-0.0378	-0.0107	0.0079	-0.0082	-0.0048	0.0062	-0.0049	-0.0054	0.0072	-0.0033	-0.0116
4:29:33	0.0184	-0.0381	-0.0111	0.008	-0.0074	-0.006	0.0067	-0.0046	-0.0056	0.0074	-0.0034	-0.0124
4:30:03	0.0177	-0.0377	-0.0112	0.0077	-0.0073	-0.0067	0.0062	-0.0041	-0.0058	0.0075	-0.003	-0.0126
4:30:33	0.017	-0.0378	-0.0117	0.0078	-0.0084	-0.0062	0.0065	-0.0044	-0.0051	0.0076	-0.0033	-0.0122
4:31:03	0.0171	-0.0379	-0.0119	0.0078	-0.0086	-0.0054	0.0065	-0.0043	-0.0051	0.0075	-0.0028	-0.0129
4:31:33	0.0173	-0.0369	-0.0114	0.0078	-0.0082	-0.0046	0.0064	-0.0041	-0.0046	0.0074	-0.0023	-0.0125
4:32:03	0.0171	-0.0378	-0.0114	0.0071	-0.0087	-0.0051	0.0057	-0.0049	-0.0049	0.0071	-0.0025	-0.0129
4:32:33	0.0169	-0.0369	-0.0098	0.0075	-0.0084	-0.0045	0.0063	-0.0039	-0.0044	0.0073	-0.0018	-0.0127
4:33:03	0.0169	-0.0371	-0.0101	0.007	-0.009	-0.0041	0.006	-0.0035	-0.005	0.0069	-0.0023	-0.0132
4:33:33	0.0174	-0.037	-0.0103	0.0064	-0.0087	-0.0037	0.0061	-0.0036	-0.0052	0.007	-0.002	-0.0142
4:34:03	0.0173	-0.0369	-0.011	0.0069	-0.0087	-0.0049	0.006	-0.004	-0.0066	0.0074	-0.002	-0.0148
4:34:33	0.0172	-0.0372	-0.0105	0.0067	-0.0085	-0.0039	0.0063	-0.0042	-0.006	0.0074	-0.0014	-0.0142
4:35:03	0.0174	-0.0373	-0.0097	0.0068	-0.0092	-0.003	0.0065	-0.0049	-0.0051	0.0074	-0.0018	-0.0132
4:35:33	0.0173	-0.0378	-0.0103	0.0071	-0.0094	-0.0039	0.0062	-0.0046	-0.0059	0.0075	-0.0019	-0.0148
4:36:03	0.0176	-0.0379	-0.0107	0.0074	-0.0094	-0.0035	0.0064	-0.0043	-0.0061	0.0072	-0.0011	-0.0149
4:36:33	0.0175	-0.0379	-0.0107	0.0071	-0.0095	-0.0029	0.0055	-0.0043	-0.0059	0.0063	-0.0011	-0.0145
4:37:03	0.0172	-0.038	-0.0103	0.0073	-0.0097	-0.0028	0.0051	-0.0047	-0.0061	0.006	-0.0025	-0.0138
4:37:33	0.0177	-0.0378	-0.0105	0.0077	-0.0102	-0.0028	0.0058	-0.0058	-0.0056	0.0063	-0.002	-0.0129
4:38:03	0.0171	-0.0377	-0.01	0.0075	-0.0107	-0.0033	0.0055	-0.0058	-0.0058	0.0064	-0.0026	-0.0128
4:38:33	0.0162	-0.0376	-0.0092	0.0075	-0.0114	-0.0032	0.0051	-0.0062	-0.0049	0.0057	-0.0024	-0.0115
4:39:03	0.0161	-0.0381	-0.0087	0.0079	-0.0114	-0.003	0.0049	-0.0062	-0.0051	0.0049	-0.0027	-0.0116
4:39:33	0.0165	-0.0383	-0.0071	0.0078	-0.0113	-0.0022	0.0049	-0.0066	-0.0041	0.0052	-0.0028	-0.0108
4:40:03	0.0164	-0.0389	-0.0062	0.0077	-0.0113	-0.0013	0.0047	-0.0072	-0.0028	0.005	-0.0031	-0.0097
4:40:33	0.0165	-0.0388	-0.0075	0.008	-0.0106	-0.0021	0.0047	-0.0068	-0.0033	0.005	-0.0024	-0.0104
4:41:03	0.0162	-0.0385	-0.0081	0.0075	-0.0107	-0.0022	0.0044	-0.0073	-0.0034	0.0045	-0.002	-0.0106
4:41:33	0.0158	-0.0388	-0.0083	0.0075	-0.0112	-0.0025	0.0046	-0.0081	-0.0031	0.0047	-0.0021	-0.0102
4:42:03	0.0158	-0.0388	-0.0088	0.0072	-0.011	-0.0023	0.0042	-0.0076	-0.0038	0.0042	-0.0023	-0.01
4:42:33	0.0163	-0.0388	-0.0091	0.0074	-0.0102	-0.0019	0.0051	-0.0069	-0.004	0.0044	-0.0023	-0.0098
4:43:03	0.0167	-0.0385	-0.0082	0.0079	-0.01	-0.0025	0.0051	-0.0062	-0.0039	0.0046	-0.0022	-0.0097
4:43:33	0.0168	-0.0377	-0.0086	0.008	-0.009	-0.0023	0.0055	-0.0053	-0.0045	0.0047	-0.0024	-0.0096
4:44:03	0.0167	-0.0376	-0.0088	0.0074	-0.0085	-0.0026	0.0052	-0.0047	-0.005	0.0039	-0.0019	-0.01
4:44:33	0.0165	-0.0372	-0.0086	0.0072	-0.0079	-0.0028	0.0049	-0.0047	-0.0056	0.0034	-0.0021	-0.0099
4:45:03	0.0158	-0.0368	-0.0089	0.0066	-0.008	-0.0034	0.0042	-0.0046	-0.0055	0.0031	-0.0024	-0.0097
4:45:33	0.0156	-0.0363	-0.0084	0.0067	-0.0077	-0.0032	0.0037	-0.0041	-0.005	0.0029	-0.0019	-0.0102
4:46:03	0.0159	-0.0363	-0.0084	0.0067	-0.0086	-0.0025	0.0038	-0.0044	-0.0047	0.0028	-0.0032	-0.0099
4:46:33	0.0158	-0.0359	-0.009	0.0063	-0.0085	-0.0019	0.0038	-0.0046	-0.0041	0.0027	-0.003	-0.0099
4:47:03	0.0163	-0.0363	-0.0093	0.0067	-0.0087	-0.0027	0.004	-0.0048	-0.0044	0.003	-0.003	-0.0102
4:47:33	0.0161	-0.037	-0.0105	0.0064	-0.0088	-0.0037	0.0037	-0.0046	-0.0048	0.0036	-0.003	-0.0105
4:48:03	0.0155	-0.0373	-0.0102	0.0061	-0.0092	-0.0029	0.0026	-0.0044	-0.0046	0.0036	-0.0031	-0.0093
4:48:33	0.0162	-0.0369	-0.0114	0.0068	-0.0097	-0.0031	0.0029	-0.0037	-0.0054	0.0036	-0.0026	-0.0096
4:49:03	0.0157	-0.0368	-0.0123	0.0064	-0.0095	-0.0031	0.0031	-0.0031	-0.0056	0.0031	-0.0025	-0.01
4:49:33	0.016	-0.0367	-0.013	0.0065	-0.0099	-0.0036	0.0038	-0.0029	-0.0065	0.0034	-0.0027	-0.0109
4:50:03	0.0159	-0.0364	-0.014	0.0066	-0.0092	-0.0042	0.0039	-0.0026	-0.0066	0.0028	-0.0015	-0.0113
4:50:33	0.0152	-0.0364	-0.0137	0.0068	-0.0082	-0.0043	0.0034	-0.0021	-0.0066	0.0031	-0.001	-0.0111
4:51:03	0.0154	-0.0362	-0.0138	0.0067	-0.0071	-0.004	0.0037	-0.0018	-0.0067	0.0033	-0.0003	-0.0112
4:51:33	0.0163	-0.0361	-0.0143	0.007	-0.0068	-0.0035	0.0045	-0.0018	-0.0073	0.0044	-0.0008	-0.0112
4:52:03	0.0167	-0.036	-0.0145	0.0073	-0.0066	-0.0036	0.0047	-0.002	-0.007	0.0046	-0.001	-0.0115
4:52:33	0.0167	-0.0362	-0.0145	0.0073	-0.0071	-0.0036	0.0043	-0.0026	-0.0077	0.0043	-0.0013	-0.0117
4:53:03	0.0179	-0.0371	-0.0152	0.0081	-0.0068	-0.0041	0.0046	-0.0026	-0.0079	0.0046	-0.0018	-0.0124
4:53:33	0.0179	-0.0367	-0.0153	0.0082	-0.0074	-0.0036	0.0039	-0.0025	-0.0068	0.0047	-0.0016	-0.0122
4:54:03	0.0179	-0.0374	-0.0154	0.0084	-0.0079	-0.005	0.0034	-0.0027	-0.0074	0.0047	-0.0018	-0.0125
4:54:33	0.018	-0.0377	-0.0155	0.0078	-0.0081	-0.0049	0.0035	-0.0028	-0.0073	0.0047	-0.0016	-0.0134
4:55:03	0.0182	-0.0383	-0.016	0.0073	-0.0084	-0.005	0.0035	-0.0035	-0.0072	0.0047	-0.0016	-0.0142
4:55:33	0.0181	-0.0389	-0.0163	0.007	-0.0089	-0.005	0.0034	-0.004	-0.0074	0.0046	-0.0017	-0.0143
4:56:03	0.0176	-0.0395	-0.0165	0.0061	-0.0084	-0.0051	0.0031	-0.0043	-0.0074	0.0042	-0.0019	-0.0144
4:56:33	0.0168	-0.0391	-0.0176	0.0049	-0.0084	-0.0058	0.002	-0.0041	-0.008	0.0033	-0.0011	-0.0152
4:57:03	0.0168	-0.0393	-0.0189	0.0046	-0.0082	-0.0064	0.0022	-0.0046	-0.0079	0.0032	-0.0007	-0.0159
4:57:33	0.0162	-0.0389	-0.0187	0.004	-0.0085	-0.0064	0.0017	-0.0053	-0.0077	0.0028	-0.0004	-0.0158
4:58:03	0.0154	-0.0388	-0.0186	0.003	-0.0079	-0.0069	0.0016	-0.0053	-0.0076	0.0021	0.0003	-0.0162
4:58:33	0.0153	-0.0391	-0.0182	0.0023	-0.008	-0.0066	0.0009	-0.005	-0.0064	0.0021	0.0009	-0.0164
4:59:03	0.0151	-0.0387	-0.0193	0.0017	-0.0074	-0.0071	0.0006	-0.0043	-0.0066	0.0014	0.0013	-0.0171
4:59:33	0.0154	-0.0376	-0.0199	0.0024	-0.0062	-0.0075	0.001	-0.0038	-0.007	0.0018	0.0019	-0.0178
5:00:03	0.0148	-0.0375	-0.02	0.0019	-0.0054	-0.0079	0.0005	-0.0038	-0.0077	0.0014	0.0016	-0.0184
5:00:33	0.0149	-0.0372	-0.0199	0.0021	-0.0047	-0.0085	0.0009	-0.0034	-0.0079	0.0018	0.0017	-0.0188
5:01:03	0.0154	-0.0377	-0.0194	0.0025	-0.0036	-0.0092	0.0016	-0.0037	-0.0084	0.0025	0.0013	-0.0193
5:01:33	0.016	-0.0372	-0.0199	0.0027	-0.0037	-0.0096	0.0024	-0.0034	-0.0087	0.0032	0.0016	-0.0197
5:02:03	0.0163	-0.0367	-0.021	0.0033	-0.0031	-0.0095	0.003	-0.0027	-0.0087	0.0036	0.0017	-0.0193
5:02:33	0.0165	-0.0362	-0.0223	0.0033	-0.003	-0.0106	0.003	-0.0025	-0.0088	0.0038	0.0019	-0.0202
5:03:03	0.0158	-0.0363	-0.0229	0.0024	-0.0028	-0.0111	0.0025	-0.0023	-0.0095	0.0028	0.0022	-0.0204
5:03:33	0.0158	-0.0371	-0.0232	0.003	-0.0028	-0.012	0.0029	-0.0025	-0.0097	0.0033	0.0021	-0.0203
5:04:03	0.0154	-0.0374	-0.0237	0.0035	-0.003	-0.0127	0.0029	-0.0026	-0.0107	0.0033	0.0019	-0.0206
5:04:33	0.0155	-0.0378	-0.0243	0.0039	-0.0032	-0.0137	0.0026	-0.0025	-0.0113	0.0032	0.0025	-0.0213
5:05:03	0.0154	-0.0379	-0.025	0.0039	-0.0036	-0.0144	0.0024	-0.0025	-0.0123	0.0034	0.0029	-0.0226
5:05:35	0.0158	-0.0375	-0.0249	0.0041	-0.0028	-0.0146	0.0025	-0.0023	-0.0121	0.0039	0.0031	-0.0219
5:06:05	0.0154	-0.0374	-0.0258	0.0037	-0.0027	-0.0158	0.0021	-0.0027	-0.0132	0.0038	0.003	-0.0225
5:06:35	0.0159	-0.0383	-0.0249	0.0043	-0.0034	-0.0155	0.0023	-0.003	-0.0127	0.0037	0.0026	-0.0222
5:07:05	0.0159	-0.0383	-0.0246	0.0045	-0.0034	-0.0145	0.0021	-0.0027	-0.0114	0.004	0.0025	-0.0215
5:07:35	0.0164	-0.0386	-0.0243	0.0049	-0.0035	-0.0143	0.0024	-0.0029	-0.0114	0.0049	0.0025	-0.0209
5:08:05	0.0168	-0.0387	-0.0246	0.0049	-0.0028	-0.014	0.0016	-0.0031	-0.0111	0.0045	0.0017	-0.0203
5:08:35	0.0166	-0.04	-0.0248	0.0053	-0.003	-0.014	0.0015	-0.0033	-0.0114	0.0045	0.0015	-0.0202
5:09:05	0.0169	-0.0405	-0.0243	0.0057	-0.0027	-0.0144	0.0019	-0.0036	-0.0125	0.0047	0.0021	-0.0199
5:09:35	0.0167	-0.0414	-0.0248	0.0058	-0.0047	-0.0146	0.0023	-0.0042	-0.0127	0.0046	0.0016	-0.0208
5:10:05	0.0168	-0.0414	-0.0246	0.0049	-0.0048	-0.015	0.0019	-0.0046	-0.0133	0.004	0.0021	-0.0199
5:10:35	0.0174	-0.0417	-0.0244	0.0055	-0.005	-0.015	0.0024	-0.0049	-0.0137	0.0045	0.0018	-0.0193
5:11:05	0.0173	-0.0422	-0.0244	0.0054	-0.0063	-0.0151	0.002	-0.0057	-0.0143	0.0046	0.0013	-0.0193
5:11:35	0.0172	-0.0412	-0.0242	0.0054	-0.0055	-0.0146	0.0015	-0.0049	-0.0142	0.004	0.0015	-0.019
5:12:05	0.017	-0.0401	-0.0244	0.0049	-0.0059	-0.0145	0.0016	-0.0055	-0.0146	0.0037	0.0011	-0.0191
5:12:35	0.0167	-0.04	-0.0254	0.0044	-0.0056	-0.0147	0.0018	-0.0046	-0.0157	0.0036	0.0012	-0.0201
5:13:05	0.0168	-0.0395	-0.0254	0.004	-0.0057	-0.0144	0.0017	-0.0044	-0.0156	0.0031	0.0013	-0.0203
5:13:35	0.0162	-0.0396	-0.0244	0.003	-0.0061	-0.0138	0.0012	-0.0049	-0.0153	0.0026	0.0012	-0.0195
5:14:05	0.0157	-0.0395	-0.0254	0.0027	-0.0061	-0.015	0.0007	-0.0052	-0.0164	0.0024	0.0009	-0.0202
5:14:35	0.0152	-0.0396	-0.0254	0.0028	-0.0061	-0.0156	0.0004	-0.0052	-0.0162	0.0022	0.0011	-0.021
5:15:05	0.0146	-0.0393	-0.0248	0.0024	-0.0067	-0.0162	-0.0001	-0.0052	-0.0164	0.0017	0.0012	-0.0209
5:15:35	0.0151	-0.0401	-0.0233	0.0032	-0.0068	-0.0147	0.0001	-0.0053	-0.0156	0.0019	0.0004	-0.0196
5:16:05	0.015	-0.0398	-0.0229	0.0029	-0.0065	-0.0152	-0.0004	-0.0055	-0.0165	0.0013	0.0011	-0.0192
5:16:35	0.0147	-0.0405	-0.0222	0.0028	-0.0068	-0.015	0.0001	-0.0058	-0.0164	0.0015	0.0008	-0.0191
5:17:05	0.0153	-0.0416	-0.0223	0.0026	-0.0056	-0.0149	0.0002	-0.0058	-0.0166	0.0016	0.0007	-0.0187
5:17:35	0.0151	-0.0417	-0.0214	0.0023	-0.0051	-0.0148	0.0001	-0.0057	-0.017	0.002	0.0006	-0.0183
5:18:05	0.0149	-0.0418	-0.0217	0.0023	-0.0048	-0.0153	0	-0.0058	-0.0176	0.0015	0.001	-0.019
5:18:35	0.0149	-0.0415	-0.022	0.0026	-0.0078	-0.0148	0.0008	-0.0059	-0.0181	0.0015	0.0012	-0.0192
5:19:05	0.0149	-0.0416	-0.0227	0.0032	-0.0084	-0.0153	0.0007	-0.0057	-0.0182	0.0016	0.001	-0.019
5:19:35	0.0149	-0.0423	-0.0228	0.0029	-0.009	-0.0155	0.0001	-0.0057	-0.0185	0.0014	-0.0001	-0.0192
5:20:05	0.0146	-0.0416	-0.0233	0.0028	-0.009	-0.0152	-0.0006	-0.0054	-0.0176	0.0015	-0.0005	-0.0192
5:20:35	0.015	-0.0422	-0.0231	0.0032	-0.0094	-0.0152	-0.0002	-0.0058	-0.0178	0.0016	-0.0007	-0.0199
5:21:05	0.0144	-0.0425	-0.0223	0.0023	-0.0092	-0.015	-0.0001	-0.0061	-0.0174	0.0006	-0.0007	-0.0196
5:21:35	0.0142	-0.0435	-0.0225	0.0021	-0.0096	-0.0152	-0.0001	-0.0065	-0.0178	0.0008	-0.0011	-0.0203
5:22:05	0.0142	-0.0426	-0.022	0.0025	-0.0088	-0.0149	-0.0003	-0.0064	-0.0164	0.0006	-0.0009	-0.02
5:22:35	0.0139	-0.0426	-0.0228	0.0027	-0.0084	-0.0148	-0.0005	-0.0064	-0.0158	0.0011	-0.0003	-0.0199
5:23:05	0.0138	-0.0419	-0.0236	0.002	-0.0085	-0.0152	-0.0003	-0.0058	-0.0162	0.0013	-0.0004	-0.0203
5:23:35	0.0138	-0.0417	-0.0242	0.0023	-0.0088	-0.0158	-0.0004	-0.0056	-0.0167	0.0013	0	-0.0212
5:24:05	0.0137	-0.041	-0.0238	0.0031	-0.0078	-0.0157	-0.0001	-0.0051	-0.0164	0.0016	0.0009	-0.0218
5:24:35	0.0141	-0.0409	-0.0237	0.0026	-0.0083	-0.0155	-0.0001	-0.0052	-0.0166	0.0013	0.0007	-0.0221
5:25:05	0.0137	-0.0407	-0.0225	0.0024	-0.0079	-0.0142	-0.0003	-0.0042	-0.0158	0.0012	0.0011	-0.0208
5:25:35	0.0138	-0.0412	-0.0214	0.0024	-0.0088	-0.0138	-0.0001	-0.0046	-0.0153	0.0018	0.0009	-0.02
5:26:05	0.0141	-0.041	-0.0223	0.0028	-0.0094	-0.0143	-0.0001	-0.0058	-0.016	0.0024	0.0005	-0.0212
5:26:35	0.0145	-0.0406	-0.0231	0.0029	-0.0094	-0.015	0.0001	-0.0053	-0.0173	0.0027	0	-0.0231
5:27:05	0.0149	-0.0409	-0.0229	0.0035	-0.0093	-0.0155	0.0005	-0.0051	-0.0175	0.0032	-0.0002	-0.0226
5:27:35	0.0149	-0.0414	-0.0233	0.0027	-0.0093	-0.0159	0.0003	-0.0049	-0.0174	0.0031	0.0003	-0.0223
5:28:05	0.0153	-0.0412	-0.023	0.0031	-0.0097	-0.015	0.0007	-0.0054	-0.0172	0.0035	0.0003	-0.0213
5:28:35	0.0152	-0.0405	-0.0224	0.0031	-0.0092	-0.0146	0.0007	-0.0048	-0.0171	0.0029	0.0004	-0.0211
5:29:05	0.015	-0.0402	-0.0215	0.0035	-0.0087	-0.0146	0.0008	-0.0054	-0.0173	0.0031	0.0005	-0.0214
5:29:35	0.0142	-0.0403	-0.0212	0.0036	-0.0097	-0.0154	0.0003	-0.0056	-0.0168	0.003	0.0008	-0.0216
5:30:05	0.0145	-0.0403	-0.0219	0.0038	-0.0093	-0.0159	-0.0001	-0.0059	-0.0176	0.0029	0.0009	-0.0235
5:30:35	0.0141	-0.0405	-0.0212	0.0039	-0.01	-0.016	0	-0.0061	-0.0182	0.0027	0.001	-0.0249
5:31:05	0.0142	-0.0401	-0.021	0.0046	-0.011	-0.0155	0.0006	-0.0066	-0.0179	0.0033	0.0009	-0.0253
5:31:35	0.0134	-0.0407	-0.0211	0.0044	-0.0112	-0.015	0.0004	-0.0072	-0.0183	0.0028	0.0003	-0.026
5:32:05	0.0138	-0.0403	-0.023	0.0043	-0.0108	-0.016	0.001	-0.0066	-0.02	0.0028	-0.0002	-0.0278
5:32:35	0.0142	-0.0401	-0.0232	0.0039	-0.0106	-0.0161	0.0013	-0.007	-0.0189	0.0024	-0.0003	-0.0279
5:33:05	0.0147	-0.0405	-0.0232	0.0042	-0.0112	-0.0168	0.0016	-0.0077	-0.0184	0.0024	-0.0002	-0.0288
5:33:35	0.0146	-0.04	-0.023	0.0035	-0.0116	-0.0157	0.0017	-0.0072	-0.0179	0.0018	0	-0.0285
5:34:05	0.0149	-0.04	-0.0235	0.0039	-0.0121	-0.0156	0.0019	-0.007	-0.0185	0.0018	-0.0009	-0.0282
5:34:35	0.0149	-0.039	-0.0236	0.0041	-0.0114	-0.0161	0.0017	-0.0059	-0.0188	0.0018	-0.0005	-0.0283
5:35:05	0.0149	-0.0383	-0.0236	0.0047	-0.0111	-0.0159	0.0021	-0.0055	-0.0187	0.0025	-0.0002	-0.0277
5:35:35	0.0152	-0.0383	-0.0239	0.0048	-0.0104	-0.0153	0.0019	-0.0046	-0.0199	0.0029	0.0001	-0.0279
5:36:05	0.0147	-0.0379	-0.0241	0.0046	-0.0103	-0.0165	0.0014	-0.0042	-0.0207	0.0031	0	-0.0286
5:36:35	0.014	-0.0379	-0.0232	0.0039	-0.0094	-0.0164	0.0003	-0.0041	-0.0209	0.0027	-0.0001	-0.0284
5:37:05	0.0131	-0.0375	-0.0223	0.0032	-0.0084	-0.0165	-0.0008	-0.0043	-0.0209	0.0022	0.0007	-0.0278
5:37:35	0.0125	-0.0377	-0.0223	0.0033	-0.0085	-0.0171	-0.001	-0.0046	-0.0209	0.002	0.0008	-0.0272
5:38:05	0.0121	-0.037	-0.0208	0.003	-0.0084	-0.0165	-0.0009	-0.0044	-0.02	0.0027	0.0006	-0.0267
5:38:35	0.0122	-0.0365	-0.0206	0.0026	-0.009	-0.0176	-0.0009	-0.0044	-0.0201	0.0023	0.0011	-0.0266
5:39:05	0.0121	-0.0367	-0.0206	0.0025	-0.0086	-0.0174	-0.001	-0.0047	-0.0197	0.0021	0.0007	-0.0267
5:39:35	0.0115	-0.0367	-0.0208	0.0024	-0.0083	-0.0183	-0.0012	-0.0054	-0.0198	0.0016	0.0005	-0.0277
5:40:05	0.0111	-0.0366	-0.0203	0.0026	-0.0085	-0.0184	-0.0009	-0.0053	-0.0198	0.0014	0.0004	-0.0275
5:40:35	0.0117	-0.037	-0.0202	0.003	-0.008	-0.0186	-0.0008	-0.005	-0.0202	0.0014	0.0005	-0.0279
5:41:05	0.0116	-0.0358	-0.0195	0.0028	-0.007	-0.0183	-0.0007	-0.0042	-0.0208	0.0015	0.0008	-0.0281
5:41:35	0.0118	-0.0357	-0.0193	0.0031	-0.0072	-0.0176	-0.0003	-0.004	-0.021	0.0015	0.0009	-0.0284
5:42:05	0.0119	-0.0352	-0.0196	0.0029	-0.0071	-0.0176	-0.0006	-0.004	-0.0212	0.0014	0.0016	-0.0287
5:42:35	0.0122	-0.0353	-0.0199	0.0034	-0.0075	-0.0178	-0.0004	-0.0042	-0.0221	0.0023	0.0017	-0.0295
5:43:05	0.0115	-0.0351	-0.0199	0.0027	-0.0071	-0.0183	-0.0006	-0.0046	-0.0223	0.0018	0.0015	-0.0308
5:43:35	0.0115	-0.0352	-0.0183	0.0027	-0.0062	-0.0166	-0.0008	-0.0047	-0.0208	0.0017	0.0019	-0.0293
5:44:05	0.0114	-0.0352	-0.0177	0.0024	-0.0069	-0.0163	-0.0013	-0.0042	-0.0203	0.0015	0.0015	-0.0283
5:44:35	0.0113	-0.0356	-0.0169	0.0022	-0.0074	-0.0153	-0.0011	-0.0042	-0.019	0.0017	0.0009	-0.027
5:45:05	0.0116	-0.0351	-0.0175	0.0024	-0.0072	-0.0156	-0.0004	-0.0043	-0.0191	0.0022	0.0007	-0.0274
5:45:35	0.012	-0.036	-0.0185	0.0033	-0.0079	-0.0168	0	-0.005	-0.0195	0.003	0	-0.0289
5:46:05	0.0121	-0.0377	-0.0197	0.0028	-0.0086	-0.018	-0.0003	-0.0056	-0.02	0.003	-0.0009	-0.0301
5:46:35	0.0121	-0.0378	-0.0195	0.0027	-0.0078	-0.0178	-0.0001	-0.0057	-0.0193	0.0028	-0.0018	-0.0296
5:47:05	0.012	-0.0385	-0.0193	0.0026	-0.0083	-0.0181	-0.0004	-0.0061	-0.0196	0.0028	-0.0023	-0.0298
5:47:35	0.0119	-0.0381	-0.0189	0.003	-0.0085	-0.0186	-0.0002	-0.0059	-0.0196	0.0025	-0.0021	-0.0298
5:48:05	0.011	-0.0378	-0.0186	0.0032	-0.009	-0.0178	-0.0005	-0.006	-0.0198	0.0024	-0.0018	-0.0301
5:48:35	0.011	-0.0378	-0.0174	0.0031	-0.0092	-0.0171	-0.0002	-0.0056	-0.0185	0.0025	-0.0018	-0.0288
5:49:05	0.0107	-0.0377	-0.0167	0.0033	-0.009	-0.0166	-0.0006	-0.0057	-0.0185	0.0021	-0.002	-0.0287
5:49:35	0.0101	-0.0369	-0.0167	0.003	-0.009	-0.0166	-0.0011	-0.0054	-0.0181	0.0013	-0.0016	-0.0294
5:50:05	0.01	-0.0364	-0.0161	0.003	-0.0093	-0.0163	-0.0015	-0.0045	-0.0183	0.0012	-0.0011	-0.0295
5:50:35	0.011	-0.0359	-0.016	0.0041	-0.0093	-0.0164	-0.0005	-0.005	-0.0187	0.0022	-0.0008	-0.0289
5:51:05	0.0115	-0.0357	-0.0156	0.0045	-0.0096	-0.0153	0	-0.0053	-0.0183	0.0033	-0.0007	-0.0281
5:51:35	0.0121	-0.036	-0.0152	0.0036	-0.0099	-0.0153	0.0004	-0.0059	-0.0187	0.0028	-0.0011	-0.0288
5:52:05	0.0115	-0.0368	-0.0152	0.0032	-0.0101	-0.0148	-0.0002	-0.0067	-0.0182	0.0024	-0.0016	-0.0291
5:52:35	0.0116	-0.0374	-0.0144	0.0031	-0.0105	-0.0129	-0.0001	-0.007	-0.0174	0.0025	-0.002	-0.0289
5:53:05	0.0116	-0.0373	-0.0157	0.0031	-0.0102	-0.013	-0.0003	-0.006	-0.0183	0.0018	-0.0014	-0.0289
5:53:35	0.0112	-0.0374	-0.0165	0.0025	-0.011	-0.013	-0.0004	-0.0061	-0.0184	0.0013	-0.0011	-0.0288
5:54:05	0.0115	-0.0374	-0.0168	0.0022	-0.0112	-0.0127	-0.0003	-0.0061	-0.0183	0.0015	-0.0016	-0.0286
5:54:35	0.0112	-0.037	-0.0166	0.0016	-0.0116	-0.0131	-0.0008	-0.0059	-0.0181	0.0008	-0.0012	-0.0289
5:55:05	0.012	-0.0368	-0.0163	0.0017	-0.0114	-0.013	-0.0006	-0.0058	-0.0167	0.0016	-0.0011	-0.029
5:55:35	0.0118	-0.0362	-0.0152	0.0018	-0.0104	-0.0126	-0.0009	-0.0051	-0.0161	0.0017	-0.0008	-0.0287
5:56:05	0.0126	-0.0369	-0.0152	0.002	-0.0106	-0.0135	-0.001	-0.0053	-0.016	0.0021	-0.0007	-0.0289
5:56:35	0.012	-0.0368	-0.015	0.002	-0.0103	-0.0141	-0.0014	-0.0052	-0.0161	0.002	0	-0.0301
5:57:05	0.0118	-0.0377	-0.0156	0.0013	-0.0102	-0.0151	-0.0019	-0.0057	-0.0168	0.0025	-0.0003	-0.0315
5:57:35	0.0115	-0.0376	-0.0157	0.0016	-0.0093	-0.0156	-0.0016	-0.0061	-0.0165	0.0031	-0.0003	-0.0311
5:58:05	0.0113	-0.0374	-0.0153	0.0013	-0.0083	-0.0159	-0.0015	-0.0055	-0.0169	0.0027	-0.0003	-0.0316
5:58:35	0.0111	-0.0372	-0.0148	0.0006	-0.0084	-0.0154	-0.0024	-0.0056	-0.017	0.0016	-0.0005	-0.0316
5:59:05	0.0111	-0.0369	-0.0151	0.0005	-0.0083	-0.0157	-0.0024	-0.0049	-0.0173	0.0011	0	-0.0319
5:59:35	0.0111	-0.0366	-0.0154	0.0006	-0.0087	-0.0155	-0.0022	-0.0049	-0.0178	0.0011	0.0004	-0.0322
6:00:05	0.011	-0.037	-0.015	0.0006	-0.0093	-0.0148	-0.002	-0.0052	-0.0179	0.0012	0.0005	-0.0315
6:00:35	0.0106	-0.0372	-0.0156	0.0004	-0.009	-0.0151	-0.002	-0.0051	-0.0173	0.0001	0.0008	-0.031
6:01:05	0.01	-0.0373	-0.0164	0.0004	-0.009	-0.0155	-0.0019	-0.0059	-0.0172	-0.0004	0.0008	-0.0308
6:01:35	0.0105	-0.0368	-0.0167	0.0002	-0.0089	-0.0156	-0.0021	-0.0062	-0.0167	-0.0001	0.0013	-0.0312
6:02:05	0.0112	-0.0363	-0.0166	-0.0003	-0.0088	-0.0163	-0.0024	-0.0065	-0.0163	0	0.0009	-0.0315
6:02:35	0.011	-0.0359	-0.0163	0	-0.01	-0.0162	-0.0024	-0.0063	-0.016	0.0002	0.001	-0.0309
6:03:05	0.0109	-0.036	-0.0179	-0.0003	-0.0103	-0.0168	-0.0024	-0.0055	-0.0169	-0.0003	0.0017	-0.0314
6:03:35	0.0116	-0.0356	-0.0179	0.0003	-0.0096	-0.0171	-0.002	-0.0043	-0.0161	0.0002	0.0026	-0.032
6:04:05	0.0116	-0.0362	-0.0189	0.0001	-0.0092	-0.0178	-0.0014	-0.0042	-0.0166	0.0003	0.0022	-0.0331
6:04:35	0.0112	-0.0365	-0.0187	0.0002	-0.0089	-0.0174	-0.0008	-0.0041	-0.0162	0.0006	0.0024	-0.0334
6:05:05	0.0109	-0.0354	-0.0191	-0.0001	-0.0078	-0.0175	-0.0011	-0.0037	-0.0165	0.0009	0.0032	-0.0333
6:05:35	0.0115	-0.0351	-0.019	0.0001	-0.0076	-0.0179	-0.0009	-0.0028	-0.0164	0.0016	0.0033	-0.033
6:06:05	0.0112	-0.0352	-0.0186	0.0001	-0.0079	-0.0182	-0.0008	-0.0023	-0.0165	0.0012	0.0032	-0.0334
6:06:35	0.0112	-0.0352	-0.0187	-0.0002	-0.0083	-0.0175	-0.0012	-0.0023	-0.0161	0.0007	0.0029	-0.0338
6:07:05	0.0116	-0.0355	-0.0189	0	-0.0096	-0.0172	-0.0012	-0.0021	-0.0157	0.0011	0.0028	-0.0336
6:07:35	0.0115	-0.0356	-0.0183	-0.0002	-0.0088	-0.0176	-0.0014	-0.0019	-0.016	0.0011	0.0025	-0.0334
6:08:05	0.0116	-0.0353	-0.0185	-0.0002	-0.0083	-0.0176	-0.0011	-0.0019	-0.0161	0.0012	0.0029	-0.0335
6:08:35	0.0113	-0.0363	-0.018	-0.0006	-0.0098	-0.0179	-0.0012	-0.0024	-0.0159	0.0009	0.0018	-0.034
6:09:05	0.0115	-0.0365	-0.018	-0.0001	-0.0103	-0.0182	-0.0016	-0.0025	-0.0166	0.0012	0.0022	-0.0346
6:09:35	0.0113	-0.0361	-0.0191	-0.0001	-0.0108	-0.018	-0.0017	-0.0021	-0.0178	0.0007	0.0029	-0.0354
6:10:05	0.011	-0.0372	-0.0198	0.0002	-0.0108	-0.0186	-0.0022	-0.0027	-0.0192	0.0006	0.0029	-0.036
6:10:35	0.0111	-0.038	-0.0203	0.0004	-0.0105	-0.019	-0.0022	-0.0027	-0.0192	0.0008	0.0029	-0.036
6:11:05	0.0112	-0.0387	-0.0196	0.0005	-0.0104	-0.0191	-0.0022	-0.0034	-0.0198	0.0009	0.0025	-0.0356
6:11:35	0.0112	-0.0388	-0.0193	0.0007	-0.0099	-0.0197	-0.0021	-0.003	-0.0195	0.0011	0.0019	-0.0357
6:12:05	0.0113	-0.0385	-0.0181	0.0004	-0.0092	-0.0191	-0.0024	-0.0029	-0.0187	0.0006	0.0018	-0.0348
6:12:35	0.0103	-0.0381	-0.0166	-0.0005	-0.0091	-0.0183	-0.0024	-0.0035	-0.018	0.0001	0.0013	-0.0341
6:13:05	0.0102	-0.0384	-0.0171	-0.0005	-0.0092	-0.0179	-0.0025	-0.0044	-0.0178	0	0.0006	-0.0343
6:13:35	0.01	-0.0381	-0.0174	-0.0005	-0.0091	-0.0174	-0.002	-0.0043	-0.0175	-0.0002	0.0003	-0.035
6:14:05	0.0104	-0.0378	-0.0171	0.0005	-0.0089	-0.0174	-0.0017	-0.0048	-0.0179	0.0003	0.0001	-0.0355
6:14:35	0.0096	-0.0372	-0.0184	0.0003	-0.0086	-0.017	-0.0021	-0.0045	-0.0184	-0.0003	0	-0.0359
6:15:05	0.0097	-0.0375	-0.0187	0.0003	-0.0083	-0.0171	-0.0023	-0.0038	-0.0179	-0.0008	0.0006	-0.0358
6:15:35	0.0093	-0.0374	-0.0184	-0.0004	-0.0082	-0.0173	-0.0028	-0.0037	-0.0178	-0.0013	0.0003	-0.0355
6:16:05	0.0095	-0.0372	-0.0181	-0.0004	-0.0086	-0.0172	-0.0029	-0.0042	-0.0172	-0.0012	0.0003	-0.0345
6:16:35	0.0094	-0.0373	-0.0171	0.0001	-0.009	-0.0167	-0.0026	-0.0042	-0.017	-0.0008	0.0001	-0.0334
6:17:05	0.0093	-0.0363	-0.0169	-0.0001	-0.0095	-0.0176	-0.0025	-0.0043	-0.0172	-0.0009	0.0011	-0.033
6:17:35	0.0087	-0.0368	-0.0167	-0.0004	-0.0103	-0.0178	-0.0022	-0.0046	-0.0176	-0.0009	0.0002	-0.033
6:18:05	0.0083	-0.0365	-0.0167	-0.0003	-0.0093	-0.0188	-0.0018	-0.0047	-0.018	-0.001	0.0005	-0.0337
6:18:35	0.0084	-0.0363	-0.0156	-0.0002	-0.009	-0.0179	-0.0018	-0.0046	-0.0177	-0.0013	0.0007	-0.0331
6:19:05	0.0091	-0.0357	-0.016	0	-0.0088	-0.0184	-0.0019	-0.0042	-0.0176	-0.0013	0.0009	-0.0328
6:19:35	0.0091	-0.036	-0.0162	-0.0005	-0.0085	-0.019	-0.0022	-0.0042	-0.0176	-0.0016	0.0008	-0.0332
6:20:05	0.0086	-0.0362	-0.0161	-0.0013	-0.0082	-0.0188	-0.0026	-0.0039	-0.0177	-0.0017	0.0011	-0.0322
6:20:35	0.0088	-0.036	-0.0171	-0.0013	-0.0082	-0.0188	-0.0026	-0.0041	-0.0181	-0.0017	0.0016	-0.0322
6:21:05	0.0081	-0.0359	-0.0171	-0.0017	-0.0084	-0.019	-0.0031	-0.0037	-0.0177	-0.0018	0.0022	-0.0321
6:21:35	0.0079	-0.0364	-0.017	-0.0011	-0.0092	-0.0195	-0.0028	-0.0045	-0.0174	-0.0018	0.0019	-0.0325
6:22:05	0.0081	-0.0361	-0.0158	-0.0015	-0.0092	-0.0199	-0.0034	-0.0045	-0.0176	-0.0013	0.0016	-0.033
6:22:35	0.008	-0.0349	-0.0152	-0.0013	-0.0089	-0.0196	-0.0031	-0.004	-0.0181	-0.0011	0.002	-0.0325
6:23:05	0.0078	-0.0346	-0.0146	-0.0014	-0.0073	-0.0194	-0.0032	-0.0031	-0.0184	-0.0008	0.0024	-0.0323
6:23:35	0.008	-0.035	-0.0136	-0.0012	-0.0079	-0.0186	-0.0035	-0.0036	-0.0174	-0.0007	0.0029	-0.0318
6:24:05	0.0079	-0.034	-0.0129	-0.0016	-0.0074	-0.0184	-0.0037	-0.0028	-0.0168	-0.0007	0.0039	-0.0312
6:24:35	0.0082	-0.0337	-0.0117	-0.0021	-0.0075	-0.0183	-0.0038	-0.0023	-0.0166	-0.0006	0.0041	-0.0307
6:25:05	0.008	-0.0333	-0.0104	-0.0023	-0.007	-0.0183	-0.0043	-0.002	-0.0165	-0.0002	0.0043	-0.0304
6:25:35	0.0082	-0.0332	-0.011	-0.0022	-0.0077	-0.0191	-0.0045	-0.0024	-0.0179	-0.0005	0.004	-0.0312
6:26:05	0.0079	-0.0332	-0.0115	-0.002	-0.0083	-0.0199	-0.0041	-0.0023	-0.0183	-0.0002	0.004	-0.0321
6:26:35	0.0078	-0.0334	-0.0119	-0.0017	-0.0091	-0.02	-0.0038	-0.0032	-0.0181	-0.0001	0.0039	-0.0324
6:27:05	0.0078	-0.0334	-0.0121	-0.0014	-0.0095	-0.0197	-0.0035	-0.0039	-0.0177	-0.0001	0.0036	-0.0331
6:27:35	0.0074	-0.0334	-0.0121	-0.0014	-0.0111	-0.0199	-0.004	-0.0041	-0.018	-0.0008	0.0038	-0.0328
6:28:05	0.0078	-0.0331	-0.0128	-0.0018	-0.0117	-0.0203	-0.0038	-0.0043	-0.0179	-0.001	0.0034	-0.0326
6:28:35	0.0078	-0.0333	-0.0136	-0.0017	-0.0124	-0.0208	-0.0038	-0.0045	-0.0192	-0.0011	0.0025	-0.034
6:29:05	0.0079	-0.0336	-0.0126	-0.0017	-0.0122	-0.0202	-0.0036	-0.0039	-0.0198	-0.0008	0.0027	-0.034
6:29:35	0.0081	-0.0339	-0.0125	-0.0019	-0.0116	-0.0191	-0.0035	-0.0039	-0.0197	-0.0004	0.0031	-0.0341
6:30:05	0.0087	-0.0338	-0.0137	-0.0019	-0.0112	-0.0198	-0.0031	-0.0038	-0.021	0.0001	0.0026	-0.0353
6:30:35	0.0091	-0.0333	-0.014	-0.0012	-0.0111	-0.0194	-0.003	-0.0036	-0.0194	0.0005	0.0027	-0.0351
6:31:05	0.0088	-0.0331	-0.0137	-0.0015	-0.0107	-0.0192	-0.003	-0.0031	-0.0185	0.0004	0.0037	-0.0347
6:31:35	0.009	-0.0331	-0.0131	-0.001	-0.0102	-0.0185	-0.0028	-0.0025	-0.0177	0.0006	0.0045	-0.034
6:32:05	0.0087	-0.033	-0.0122	-0.0011	-0.0098	-0.0178	-0.0034	-0.0025	-0.0165	-0.0003	0.0046	-0.0328
6:32:35	0.009	-0.0331	-0.0121	-0.0011	-0.0095	-0.0178	-0.0035	-0.0033	-0.016	0.0001	0.0048	-0.0329
6:33:05	0.0088	-0.0329	-0.0116	-0.002	-0.0093	-0.0166	-0.0037	-0.0036	-0.0153	-0.0003	0.005	-0.0328
6:33:35	0.0088	-0.0326	-0.0116	-0.0023	-0.0096	-0.0172	-0.0036	-0.0035	-0.015	-0.0008	0.0046	-0.0324
6:34:05	0.0084	-0.0327	-0.012	-0.003	-0.009	-0.0167	-0.0038	-0.0037	-0.015	-0.0008	0.0054	-0.032
6:34:35	0.0085	-0.0322	-0.0122	-0.0022	-0.0085	-0.0168	-0.0033	-0.0032	-0.016	-0.0005	0.0059	-0.0328
6:35:05	0.0079	-0.0322	-0.0127	-0.0026	-0.0087	-0.017	-0.0032	-0.003	-0.0168	-0.0007	0.0059	-0.0323
6:35:35	0.0084	-0.0324	-0.0122	-0.0025	-0.0081	-0.0173	-0.003	-0.0031	-0.0178	-0.0003	0.0059	-0.0321
6:36:05	0.0078	-0.032	-0.0125	-0.0023	-0.009	-0.0174	-0.0029	-0.0028	-0.0182	0.0001	0.0061	-0.0316
6:36:35	0.0081	-0.0318	-0.0129	-0.0016	-0.0092	-0.018	-0.0028	-0.0026	-0.0192	0.0002	0.0063	-0.0316
6:37:05	0.0079	-0.0323	-0.0127	-0.0014	-0.0091	-0.0187	-0.0027	-0.0028	-0.0191	0.0005	0.0066	-0.0314
6:37:35	0.0079	-0.0327	-0.0129	-0.0016	-0.0086	-0.0195	-0.0024	-0.002	-0.0191	0.0003	0.0062	-0.0316
6:38:05	0.0081	-0.0325	-0.0131	-0.0016	-0.0086	-0.0196	-0.002	-0.0019	-0.0192	0.0005	0.0067	-0.0317
6:38:35	0.0079	-0.0326	-0.0147	-0.002	-0.0085	-0.0206	-0.0028	-0.0023	-0.0197	0.0004	0.0069	-0.033
6:39:05	0.0081	-0.0321	-0.014	-0.0018	-0.0084	-0.0204	-0.0027	-0.002	-0.0193	0.0001	0.0071	-0.0334
6:39:35	0.0078	-0.0323	-0.0149	-0.0019	-0.0089	-0.0214	-0.0031	-0.0021	-0.0198	0	0.0072	-0.0344
6:40:05	0.0078	-0.032	-0.015	-0.0015	-0.0087	-0.021	-0.003	-0.0018	-0.0192	0.0007	0.0078	-0.0337
6:40:35	0.0078	-0.0324	-0.0157	-0.0014	-0.0087	-0.0208	-0.0032	-0.0029	-0.0184	0.0004	0.0083	-0.0338
6:41:05	0.0073	-0.0321	-0.016	-0.0017	-0.0078	-0.0204	-0.0042	-0.0031	-0.0172	-0.0001	0.0079	-0.0331
6:41:35	0.0063	-0.0331	-0.0162	-0.0018	-0.0084	-0.02	-0.0043	-0.0032	-0.0171	-0.0004	0.0071	-0.033
6:42:05	0.0057	-0.0328	-0.0156	-0.0024	-0.0079	-0.0195	-0.0046	-0.0031	-0.0163	-0.0011	0.007	-0.0336
6:42:35	0.0057	-0.0324	-0.0164	-0.0022	-0.0083	-0.0208	-0.0045	-0.0033	-0.0172	-0.001	0.0069	-0.0341
6:43:05	0.0062	-0.0326	-0.0165	-0.0022	-0.0086	-0.0209	-0.0042	-0.0034	-0.0166	-0.0012	0.0072	-0.0341
6:43:35	0.0055	-0.0327	-0.0172	-0.0024	-0.0081	-0.0208	-0.0047	-0.0036	-0.017	-0.0009	0.0073	-0.0345
6:44:05	0.0052	-0.0326	-0.0175	-0.0026	-0.0072	-0.021	-0.0054	-0.0031	-0.0173	-0.0017	0.007	-0.0351
6:44:35	0.0052	-0.032	-0.0171	-0.0027	-0.0068	-0.0212	-0.0054	-0.0021	-0.0179	-0.0016	0.0071	-0.0357
6:45:05	0.0056	-0.0317	-0.0159	-0.0026	-0.0062	-0.0214	-0.0055	-0.0018	-0.0177	-0.0018	0.0068	-0.0353
6:45:35	0.0055	-0.0322	-0.015	-0.0021	-0.0066	-0.0213	-0.0049	-0.0017	-0.0181	-0.0016	0.0071	-0.0356
6:46:05	0.0053	-0.0326	-0.0139	-0.0017	-0.0066	-0.0206	-0.005	-0.0018	-0.0182	-0.0015	0.0069	-0.0353
6:46:35	0.0056	-0.0327	-0.0148	-0.0014	-0.0065	-0.0205	-0.0046	-0.0021	-0.0186	-0.0015	0.0068	-0.0359
6:47:05	0.0061	-0.0325	-0.0155	-0.0008	-0.0061	-0.0204	-0.0045	-0.0024	-0.0194	-0.0008	0.0068	-0.0365
6:47:35	0.0065	-0.0322	-0.0159	-0.0004	-0.0066	-0.0207	-0.0042	-0.0023	-0.0197	-0.0004	0.0072	-0.0371
6:48:05	0.006	-0.0317	-0.015	-0.0005	-0.0072	-0.02	-0.0043	-0.0019	-0.0185	-0.0006	0.0076	-0.0359
6:48:35	0.0065	-0.0316	-0.0149	-0.0002	-0.0075	-0.0188	-0.0033	-0.0021	-0.0172	-0.0002	0.0073	-0.0351
6:49:05	0.0064	-0.0315	-0.0153	-0.0007	-0.0072	-0.0194	-0.0034	-0.0021	-0.0177	-0.0002	0.0072	-0.0347
6:49:35	0.0062	-0.0313	-0.015	-0.001	-0.0077	-0.019	-0.004	-0.0026	-0.018	-0.0005	0.0069	-0.0345
6:50:05	0.0063	-0.0317	-0.0147	-0.0006	-0.0082	-0.0197	-0.0039	-0.0035	-0.0188	-0.0004	0.0063	-0.0343
6:50:35	0.0066	-0.0318	-0.015	-0.0002	-0.0081	-0.0199	-0.0034	-0.0037	-0.0194	-0.0003	0.0062	-0.0343
6:51:05	0.0063	-0.0316	-0.0152	-0.0005	-0.0075	-0.0204	-0.0035	-0.0042	-0.0201	0.0001	0.0059	-0.0342
6:51:35	0.0063	-0.0316	-0.0156	-0.0003	-0.0072	-0.0205	-0.0033	-0.0041	-0.0209	0.0006	0.0054	-0.0342
6:52:05	0.0058	-0.0312	-0.0159	-0.0005	-0.0067	-0.0202	-0.0036	-0.0039	-0.0203	0.0004	0.0055	-0.0338
6:52:35	0.0054	-0.0309	-0.0153	-0.0005	-0.006	-0.0202	-0.0038	-0.004	-0.0199	-0.0001	0.0063	-0.0336
6:53:05	0.0057	-0.0312	-0.0148	-0.0003	-0.0061	-0.0195	-0.0039	-0.0038	-0.0191	-0.0001	0.0063	-0.0329
6:53:35	0.0056	-0.0308	-0.0157	-0.0009	-0.0056	-0.019	-0.0042	-0.0032	-0.019	-0.0005	0.007	-0.033
6:54:05	0.0057	-0.0315	-0.0162	-0.001	-0.0062	-0.0192	-0.004	-0.0037	-0.0195	-0.0004	0.0068	-0.034
6:54:35	0.0056	-0.0317	-0.017	-0.0008	-0.0067	-0.0199	-0.0043	-0.0032	-0.0196	-0.0005	0.0066	-0.0347
6:55:05	0.0058	-0.0313	-0.0175	-0.001	-0.0067	-0.0199	-0.0041	-0.0025	-0.0198	-0.0003	0.0065	-0.0344
6:55:35	0.0048	-0.0316	-0.0177	-0.0013	-0.007	-0.0199	-0.0043	-0.0024	-0.0205	0.0001	0.0062	-0.0351
6:56:05	0.0035	-0.0316	-0.0181	-0.0019	-0.0067	-0.0195	-0.0045	-0.0024	-0.0211	-0.0005	0.007	-0.0346
6:56:35	0.0027	-0.0319	-0.0178	-0.0022	-0.0071	-0.0199	-0.0045	-0.002	-0.0213	-0.0008	0.007	-0.034
6:57:05	0.0018	-0.0316	-0.017	-0.0031	-0.0069	-0.02	-0.0054	-0.0021	-0.0218	-0.0016	0.007	-0.0339
6:57:35	0.0016	-0.0311	-0.0167	-0.0029	-0.0064	-0.0196	-0.0053	-0.0022	-0.0218	-0.0018	0.0076	-0.0333
6:58:05	0.0018	-0.0305	-0.0167	-0.003	-0.0067	-0.0201	-0.0051	-0.002	-0.0218	-0.0018	0.0075	-0.033
6:58:35	0.0018	-0.0302	-0.0163	-0.0034	-0.0069	-0.0199	-0.0049	-0.003	-0.0208	-0.0018	0.0075	-0.0325
6:59:05	0.002	-0.0306	-0.0164	-0.0033	-0.007	-0.0199	-0.0048	-0.0029	-0.0205	-0.0021	0.007	-0.0325
6:59:35	0.002	-0.0304	-0.0164	-0.003	-0.0068	-0.0203	-0.0049	-0.0024	-0.0209	-0.0021	0.0078	-0.0327
7:00:05	0.002	-0.0299	-0.0163	-0.0031	-0.0074	-0.0201	-0.0047	-0.0024	-0.0218	-0.0025	0.0077	-0.0332
7:00:35	0.0017	-0.0299	-0.016	-0.0033	-0.0078	-0.0202	-0.0053	-0.0022	-0.0219	-0.0023	0.0076	-0.0342
7:01:05	0.0022	-0.0297	-0.0168	-0.0028	-0.0068	-0.0212	-0.0052	-0.0015	-0.0222	-0.0016	0.0077	-0.0356
7:01:35	0.0021	-0.0288	-0.0175	-0.0033	-0.0068	-0.0214	-0.0057	-0.0009	-0.0225	-0.0023	0.0076	-0.037
7:02:05	0.002	-0.0293	-0.0175	-0.004	-0.0076	-0.0218	-0.0058	-0.0015	-0.0228	-0.0025	0.007	-0.0375
7:02:35	0.0015	-0.0297	-0.0173	-0.0043	-0.0065	-0.0217	-0.0062	-0.0007	-0.0227	-0.0023	0.0079	-0.0374
7:03:05	0.0015	-0.0298	-0.0171	-0.0041	-0.0066	-0.0228	-0.0068	-0.0006	-0.0236	-0.0019	0.0077	-0.0382
7:03:35	0.0015	-0.0303	-0.0177	-0.0045	-0.0063	-0.0224	-0.007	-0.0011	-0.0231	-0.0022	0.0076	-0.0385
7:04:05	0.0015	-0.0305	-0.0174	-0.0042	-0.0062	-0.0217	-0.007	-0.002	-0.022	-0.0017	0.007	-0.0378
7:04:35	0.0014	-0.031	-0.017	-0.0038	-0.0071	-0.0212	-0.0074	-0.0024	-0.0221	-0.0014	0.0067	-0.0374
7:05:05	0.0014	-0.0306	-0.0162	-0.0036	-0.0067	-0.0204	-0.0072	-0.0021	-0.0207	-0.0012	0.0068	-0.0371
7:05:35	0.0022	-0.0307	-0.0165	-0.0029	-0.0064	-0.0207	-0.0064	-0.0013	-0.0204	-0.0006	0.0067	-0.0366
7:06:05	0.0023	-0.0313	-0.0172	-0.0026	-0.0062	-0.0219	-0.0057	-0.0013	-0.0205	-0.0007	0.007	-0.0369
7:06:35	0.0024	-0.0314	-0.0175	-0.0022	-0.0065	-0.0222	-0.0056	-0.0008	-0.0205	-0.0008	0.0069	-0.0366
7:07:05	0.0022	-0.0307	-0.0175	-0.003	-0.0065	-0.0216	-0.0058	0	-0.0201	-0.0006	0.0069	-0.036
7:07:35	0.0013	-0.0309	-0.0172	-0.0033	-0.0071	-0.0217	-0.0059	0.0004	-0.0202	-0.0009	0.0059	-0.0352
7:08:05	0.0008	-0.0303	-0.0175	-0.0039	-0.0063	-0.0221	-0.0066	0.0015	-0.0207	-0.0018	0.0054	-0.0358
7:08:35	0.0009	-0.0301	-0.0171	-0.0038	-0.0067	-0.0213	-0.0069	0.0014	-0.0203	-0.0021	0.005	-0.035
7:09:05	0.0009	-0.0304	-0.0169	-0.0048	-0.0069	-0.022	-0.0073	0.0011	-0.02	-0.0024	0.0042	-0.0342
7:09:35	-0.0004	-0.0303	-0.0189	-0.0052	-0.007	-0.0231	-0.0078	0.0016	-0.0208	-0.0028	0.0048	-0.034
7:10:05	-0.0004	-0.0306	-0.0195	-0.0051	-0.0073	-0.0236	-0.0078	0.001	-0.0207	-0.0034	0.005	-0.034
7:10:35	-0.0006	-0.0304	-0.0195	-0.0054	-0.0072	-0.024	-0.0082	0.0005	-0.0219	-0.0032	0.0049	-0.0344
7:11:05	-0.0015	-0.0298	-0.0194	-0.0057	-0.0072	-0.0248	-0.0092	0.001	-0.022	-0.0041	0.0051	-0.0354
7:11:35	-0.0021	-0.0303	-0.0199	-0.0056	-0.0069	-0.0246	-0.0095	0.0011	-0.0218	-0.0038	0.0057	-0.0355
7:12:05	-0.0027	-0.0301	-0.0192	-0.0061	-0.0064	-0.024	-0.0101	0.0011	-0.0223	-0.0044	0.006	-0.035
7:12:35	-0.0034	-0.0293	-0.0192	-0.006	-0.0053	-0.0244	-0.0104	0.0015	-0.022	-0.0046	0.0063	-0.0344
7:13:05	-0.0031	-0.0299	-0.0197	-0.0058	-0.0058	-0.0247	-0.0108	0.0013	-0.0226	-0.0047	0.0065	-0.0357
7:13:35	-0.0033	-0.0304	-0.0195	-0.0061	-0.0071	-0.0244	-0.0107	0.0008	-0.0225	-0.0049	0.0059	-0.0359
7:14:05	-0.0029	-0.0304	-0.0184	-0.0057	-0.0074	-0.0241	-0.01	0.0007	-0.0218	-0.0046	0.0062	-0.0353
7:14:35	-0.0024	-0.0301	-0.0183	-0.005	-0.0079	-0.0242	-0.0092	-0.0001	-0.0215	-0.0044	0.0055	-0.0356
7:15:05	-0.0016	-0.0303	-0.0178	-0.0044	-0.0079	-0.0237	-0.0089	-0.0005	-0.0207	-0.0043	0.0059	-0.0361
7:15:35	-0.0011	-0.0309	-0.0186	-0.0045	-0.0072	-0.0239	-0.0084	-0.0007	-0.0211	-0.0041	0.006	-0.0361
7:16:05	-0.002	-0.0311	-0.0193	-0.0051	-0.0071	-0.025	-0.0088	-0.0005	-0.0212	-0.0043	0.0058	-0.0366
7:16:35	-0.0016	-0.0313	-0.0197	-0.0051	-0.0069	-0.0257	-0.0088	-0.0002	-0.022	-0.004	0.0057	-0.0366
7:17:05	-0.0011	-0.0312	-0.0197	-0.0046	-0.0072	-0.0265	-0.0085	0	-0.0223	-0.0038	0.0059	-0.0366
7:17:35	-0.001	-0.0307	-0.021	-0.0045	-0.0079	-0.0276	-0.0086	0.0001	-0.0235	-0.0037	0.006	-0.0375
7:18:05	-0.0013	-0.031	-0.0224	-0.0046	-0.0076	-0.0273	-0.0091	-0.0004	-0.0229	-0.0043	0.0058	-0.0379
7:18:35	-0.0013	-0.0309	-0.0228	-0.0043	-0.0073	-0.0278	-0.0091	0.0003	-0.0235	-0.0042	0.0065	-0.0385
7:19:05	-0.0018	-0.0305	-0.023	-0.0048	-0.0072	-0.0283	-0.0092	0.0007	-0.0235	-0.0041	0.0071	-0.0388
7:19:35	-0.0012	-0.0295	-0.0228	-0.0047	-0.007	-0.0283	-0.0093	0.0014	-0.0229	-0.0038	0.0075	-0.0388
7:20:05	-0.0008	-0.0292	-0.0222	-0.0044	-0.0069	-0.0276	-0.009	0.0016	-0.0224	-0.003	0.0078	-0.0388
7:20:35	-0.0011	-0.0293	-0.0228	-0.0047	-0.0062	-0.0281	-0.0096	0.001	-0.0238	-0.0029	0.0071	-0.0398
7:21:05	-0.0014	-0.0295	-0.0226	-0.0052	-0.0055	-0.0281	-0.0094	0.0006	-0.0239	-0.0029	0.0067	-0.0399
7:21:35	-0.0016	-0.0297	-0.0222	-0.0051	-0.0046	-0.0286	-0.0095	0.0004	-0.0244	-0.003	0.0073	-0.0404
7:22:05	-0.0004	-0.0295	-0.0217	-0.0041	-0.0046	-0.0276	-0.0081	0.0006	-0.0245	-0.0015	0.0076	-0.04
7:22:35	-0.0003	-0.029	-0.0221	-0.0036	-0.0048	-0.0283	-0.0078	-0.0007	-0.0248	-0.0014	0.0077	-0.0405
7:23:05	-0.0003	-0.029	-0.0217	-0.0031	-0.0049	-0.0279	-0.0081	-0.0014	-0.0244	-0.001	0.0071	-0.0398
7:23:35	0.0003	-0.0283	-0.0217	-0.0031	-0.0043	-0.0281	-0.0079	-0.0016	-0.0237	-0.0012	0.0076	-0.0391
7:24:05	0.0002	-0.0275	-0.0227	-0.0033	-0.0043	-0.0284	-0.0079	-0.0022	-0.0236	-0.0014	0.0079	-0.0386
7:24:35	0.0003	-0.0269	-0.0225	-0.0037	-0.0046	-0.0277	-0.0075	-0.0021	-0.0225	-0.0019	0.0084	-0.0371
7:25:05	-0.0001	-0.0265	-0.0232	-0.0039	-0.0043	-0.0285	-0.0082	-0.0018	-0.0216	-0.0023	0.0085	-0.0365
7:25:35	-0.0001	-0.027	-0.0225	-0.0038	-0.0044	-0.028	-0.0082	-0.0022	-0.0215	-0.0021	0.0082	-0.0356
7:26:05	-0.0002	-0.0269	-0.0221	-0.0036	-0.0037	-0.0283	-0.0076	-0.0017	-0.0223	-0.0017	0.0074	-0.0352
7:26:35	-0.0007	-0.0268	-0.0219	-0.0044	-0.0036	-0.0285	-0.0083	-0.0014	-0.0221	-0.0021	0.0073	-0.0352
7:27:05	0	-0.0264	-0.0213	-0.0046	-0.0038	-0.0285	-0.0077	-0.0014	-0.0221	-0.0018	0.0071	-0.0352
7:27:35	-0.0002	-0.027	-0.021	-0.005	-0.0054	-0.0275	-0.0078	-0.0023	-0.0215	-0.0017	0.0064	-0.034
7:28:05	0	-0.0263	-0.0211	-0.0047	-0.0051	-0.0278	-0.0075	-0.0015	-0.0212	-0.0017	0.0069	-0.0339
7:28:35	-0.0011	-0.0276	-0.0214	-0.0055	-0.0066	-0.0285	-0.0075	-0.0017	-0.0222	-0.0023	0.0064	-0.0345
7:29:05	-0.0012	-0.0282	-0.0212	-0.0052	-0.0072	-0.0284	-0.0072	-0.0022	-0.0228	-0.0023	0.006	-0.0343
7:29:35	-0.001	-0.0285	-0.0209	-0.0051	-0.0079	-0.0293	-0.0065	-0.0026	-0.0231	-0.0025	0.0054	-0.0337
7:30:05	-0.0008	-0.0292	-0.022	-0.0046	-0.0082	-0.0303	-0.006	-0.0037	-0.0242	-0.0019	0.005	-0.0347
7:30:35	-0.0011	-0.0293	-0.0223	-0.0048	-0.0082	-0.0306	-0.0065	-0.0038	-0.0252	-0.0019	0.0052	-0.0349
7:31:05	-0.001	-0.0289	-0.0209	-0.0044	-0.0081	-0.0299	-0.0069	-0.0034	-0.0239	-0.0012	0.0054	-0.0329
7:31:35	-0.001	-0.0284	-0.02	-0.0049	-0.0092	-0.0295	-0.0071	-0.0032	-0.0237	-0.0009	0.006	-0.032
7:32:05	-0.0012	-0.0278	-0.0192	-0.0048	-0.0093	-0.0293	-0.0075	-0.0028	-0.0232	-0.0005	0.0065	-0.0319
7:32:35	-0.0018	-0.0283	-0.0196	-0.0051	-0.0093	-0.0294	-0.0092	-0.0027	-0.0234	-0.0009	0.0064	-0.032
7:33:05	-0.0029	-0.0284	-0.0197	-0.0061	-0.0094	-0.0294	-0.0102	-0.002	-0.023	-0.0015	0.0065	-0.0322
7:33:35	-0.0028	-0.0285	-0.019	-0.0069	-0.0093	-0.0282	-0.0103	-0.0017	-0.0226	-0.0016	0.0067	-0.0316
7:34:05	-0.0018	-0.0283	-0.0191	-0.0067	-0.0092	-0.028	-0.0095	-0.0014	-0.0223	-0.0017	0.0066	-0.0311
7:34:35	-0.002	-0.0278	-0.0192	-0.0069	-0.0076	-0.0277	-0.0101	-0.0018	-0.0219	-0.0017	0.0062	-0.0307
7:35:05	-0.0023	-0.0278	-0.0197	-0.0077	-0.0071	-0.0277	-0.0105	-0.0016	-0.0218	-0.0022	0.006	-0.0305
7:35:35	-0.0025	-0.0274	-0.0194	-0.0074	-0.0057	-0.0271	-0.0104	-0.0009	-0.0214	-0.0024	0.0062	-0.0296
7:36:05	-0.0025	-0.0277	-0.0194	-0.0077	-0.0058	-0.0274	-0.0103	-0.0008	-0.0211	-0.0027	0.0058	-0.0298
7:36:35	-0.0029	-0.0279	-0.0196	-0.0081	-0.0057	-0.0271	-0.0099	-0.0006	-0.0204	-0.0025	0.0053	-0.0291
7:37:05	-0.003	-0.0295	-0.0202	-0.0077	-0.0073	-0.0279	-0.0099	-0.0017	-0.0209	-0.0022	0.0046	-0.0305
7:37:35	-0.0032	-0.0295	-0.02	-0.0081	-0.0072	-0.0276	-0.0104	-0.0017	-0.0206	-0.0025	0.0045	-0.0314
7:38:05	-0.003	-0.0301	-0.0202	-0.008	-0.0082	-0.0273	-0.0105	-0.0012	-0.0204	-0.0027	0.0049	-0.0318
7:38:35	-0.0033	-0.0301	-0.0204	-0.0079	-0.0087	-0.0278	-0.0113	-0.0015	-0.0214	-0.0032	0.0043	-0.0324
7:39:05	-0.0033	-0.0305	-0.0203	-0.0079	-0.0094	-0.0275	-0.0116	-0.0017	-0.0214	-0.0032	0.0034	-0.032
7:39:35	-0.0033	-0.0301	-0.0194	-0.0073	-0.0099	-0.0267	-0.0114	-0.0019	-0.0219	-0.0033	0.0031	-0.0321
7:40:05	-0.0032	-0.0302	-0.0188	-0.0079	-0.0089	-0.0255	-0.0114	-0.0018	-0.021	-0.0035	0.0028	-0.032
7:40:35	-0.0038	-0.0303	-0.0177	-0.0084	-0.0089	-0.0251	-0.0115	-0.0014	-0.0204	-0.0041	0.0028	-0.0321
7:41:05	-0.0038	-0.03	-0.0177	-0.0087	-0.0082	-0.0259	-0.0112	-0.0002	-0.0205	-0.0041	0.0032	-0.032
7:41:35	-0.0034	-0.0307	-0.0172	-0.0089	-0.0083	-0.0262	-0.0117	0.0001	-0.0208	-0.0036	0.0035	-0.032
7:42:05	-0.0031	-0.0303	-0.017	-0.0087	-0.0084	-0.0262	-0.0114	0.0004	-0.0217	-0.0036	0.0035	-0.0317
7:42:35	-0.0036	-0.0298	-0.0168	-0.0089	-0.009	-0.0263	-0.011	0.0005	-0.0228	-0.0035	0.0034	-0.0313
7:43:05	-0.004	-0.0296	-0.0165	-0.0087	-0.0101	-0.0266	-0.0109	0.0002	-0.0229	-0.004	0.0037	-0.0308
7:43:35	-0.0032	-0.0293	-0.0161	-0.0084	-0.0106	-0.0265	-0.0105	-0.0008	-0.0227	-0.0039	0.0032	-0.0307
7:44:05	-0.0023	-0.0291	-0.0159	-0.0075	-0.0107	-0.0263	-0.01	-0.0011	-0.0224	-0.003	0.0036	-0.0301
7:44:35	-0.0024	-0.0301	-0.0162	-0.0072	-0.0113	-0.0269	-0.0104	-0.0028	-0.0225	-0.0034	0.0024	-0.0306
7:45:05	-0.0021	-0.03	-0.0159	-0.0075	-0.0116	-0.0261	-0.0103	-0.0029	-0.0218	-0.003	0.0021	-0.0303
7:45:35	-0.0018	-0.0305	-0.0164	-0.0075	-0.012	-0.0263	-0.0109	-0.004	-0.0219	-0.0028	0.0023	-0.0312
7:46:05	-0.0016	-0.0304	-0.0166	-0.0081	-0.0118	-0.026	-0.0115	-0.0037	-0.0223	-0.0034	0.0024	-0.0321
7:46:35	-0.0017	-0.0311	-0.0164	-0.0084	-0.0116	-0.0255	-0.0122	-0.004	-0.0218	-0.0032	0.002	-0.0321
7:47:05	-0.0023	-0.0315	-0.0164	-0.0082	-0.0109	-0.0254	-0.0125	-0.0045	-0.0214	-0.0031	0.002	-0.0319
7:47:35	-0.0022	-0.0319	-0.0162	-0.0081	-0.0116	-0.025	-0.0121	-0.0047	-0.0213	-0.0028	0.0021	-0.0321
7:48:05	-0.0026	-0.0317	-0.0158	-0.0085	-0.0122	-0.0246	-0.0122	-0.0049	-0.021	-0.0034	0.0019	-0.0316
7:48:35	-0.0027	-0.0317	-0.0156	-0.0084	-0.0119	-0.0247	-0.0123	-0.0047	-0.0212	-0.0037	0.0018	-0.0315
7:49:05	-0.0024	-0.0316	-0.0168	-0.008	-0.0119	-0.0254	-0.012	-0.0053	-0.0214	-0.0039	0.0015	-0.0312
7:49:35	-0.0021	-0.0315	-0.017	-0.008	-0.0125	-0.0256	-0.012	-0.0052	-0.0211	-0.0041	0.0012	-0.0313
7:50:05	-0.0022	-0.0314	-0.0176	-0.0072	-0.0128	-0.026	-0.0116	-0.0053	-0.0217	-0.0036	0.001	-0.0314
7:50:35	-0.0024	-0.0313	-0.0173	-0.0073	-0.0132	-0.0265	-0.0118	-0.0055	-0.0212	-0.0032	0.001	-0.0313
7:51:05	-0.0027	-0.0319	-0.0172	-0.0073	-0.013	-0.0271	-0.0116	-0.005	-0.0214	-0.0029	0.0008	-0.0312
7:51:35	-0.0019	-0.0313	-0.0164	-0.0072	-0.012	-0.0267	-0.0117	-0.0043	-0.0209	-0.0029	0.0014	-0.0307
7:52:05	-0.0025	-0.0338	-0.017	-0.0076	-0.0113	-0.0273	-0.0117	-0.0035	-0.0216	-0.0034	0.0025	-0.031
7:52:35	-0.003	-0.0344	-0.0166	-0.0077	-0.0114	-0.0271	-0.012	-0.0041	-0.022	-0.0037	0.0027	-0.0307
7:53:05	-0.003	-0.0344	-0.0161	-0.0074	-0.0121	-0.0265	-0.0116	-0.0043	-0.0215	-0.0031	0.0033	-0.0307
7:53:35	-0.0034	-0.035	-0.0168	-0.0077	-0.0131	-0.0271	-0.0119	-0.0046	-0.0219	-0.0033	0.0031	-0.0314
7:54:05	-0.0033	-0.0359	-0.0166	-0.0077	-0.0136	-0.0267	-0.0123	-0.004	-0.0224	-0.0029	0.0033	-0.0313
7:54:35	-0.003	-0.0369	-0.0159	-0.0072	-0.0138	-0.0262	-0.012	-0.0043	-0.0218	-0.0026	0.0026	-0.0302
7:55:05	-0.0026	-0.0367	-0.0156	-0.007	-0.0138	-0.0261	-0.0116	-0.0051	-0.021	-0.0028	0.0029	-0.0304
7:55:35	-0.0026	-0.0364	-0.0154	-0.0063	-0.0131	-0.0263	-0.0114	-0.0048	-0.0205	-0.003	0.0031	-0.0304
7:56:05	-0.0027	-0.0359	-0.0148	-0.0061	-0.0126	-0.026	-0.0111	-0.0046	-0.0199	-0.0036	0.003	-0.0293
7:56:35	-0.0028	-0.0353	-0.0147	-0.0062	-0.0124	-0.0264	-0.0116	-0.0047	-0.0201	-0.0036	0.0033	-0.0285
7:57:05	-0.0026	-0.0349	-0.015	-0.006	-0.0125	-0.026	-0.0115	-0.0048	-0.02	-0.0034	0.0029	-0.0279
7:57:35	-0.0031	-0.0344	-0.0158	-0.0058	-0.0113	-0.0262	-0.0119	-0.0039	-0.0204	-0.004	0.0036	-0.0279
7:58:05	-0.0027	-0.0345	-0.0152	-0.0058	-0.0109	-0.0252	-0.012	-0.0036	-0.0193	-0.0038	0.0036	-0.0272
7:58:35	-0.0031	-0.0347	-0.0159	-0.006	-0.0103	-0.0252	-0.0127	-0.0041	-0.02	-0.0042	0.0034	-0.0269
7:59:05	-0.0033	-0.035	-0.0154	-0.0064	-0.01	-0.025	-0.013	-0.0043	-0.021	-0.0045	0.0032	-0.0275
7:59:35	-0.0038	-0.0348	-0.0155	-0.0065	-0.0098	-0.0251	-0.0128	-0.0042	-0.0207	-0.0052	0.0035	-0.0281
8:00:05	-0.0037	-0.0354	-0.0158	-0.0065	-0.0096	-0.0251	-0.0125	-0.0044	-0.0203	-0.0053	0.0039	-0.0286
8:00:35	-0.0038	-0.0356	-0.016	-0.0066	-0.0092	-0.0251	-0.0119	-0.0042	-0.02	-0.0053	0.0041	-0.0279
8:01:05	-0.0042	-0.0357	-0.017	-0.0066	-0.0093	-0.0254	-0.0118	-0.0042	-0.0212	-0.0052	0.0041	-0.0292
8:01:35	-0.004	-0.0354	-0.0169	-0.0062	-0.0088	-0.0252	-0.012	-0.0042	-0.021	-0.0054	0.0045	-0.0294
8:02:05	-0.0044	-0.0353	-0.0179	-0.0062	-0.0094	-0.0263	-0.0127	-0.004	-0.0218	-0.0059	0.0046	-0.0307
8:02:35	-0.0044	-0.0352	-0.0189	-0.0059	-0.0089	-0.0266	-0.0129	-0.0039	-0.0224	-0.0056	0.0046	-0.031
8:03:05	-0.0045	-0.0353	-0.0188	-0.0063	-0.0075	-0.0263	-0.0133	-0.0033	-0.0223	-0.0052	0.0047	-0.0308
8:03:35	-0.0046	-0.0355	-0.0192	-0.0063	-0.0078	-0.0262	-0.0133	-0.0027	-0.0221	-0.0054	0.0051	-0.0299
8:04:05	-0.0046	-0.0362	-0.0191	-0.0062	-0.0088	-0.0262	-0.0127	-0.003	-0.022	-0.0053	0.0049	-0.0293
8:04:35	-0.0048	-0.0356	-0.0184	-0.0065	-0.0086	-0.0263	-0.0129	-0.0027	-0.022	-0.0058	0.0057	-0.0292
8:05:05	-0.0052	-0.0352	-0.0182	-0.0063	-0.0075	-0.0259	-0.0129	-0.0024	-0.0222	-0.006	0.006	-0.0285
8:05:35	-0.0053	-0.036	-0.0187	-0.006	-0.0073	-0.026	-0.0133	-0.0027	-0.0223	-0.0056	0.006	-0.028
8:06:05	-0.0047	-0.0363	-0.0186	-0.0051	-0.0071	-0.0259	-0.0126	-0.0035	-0.0216	-0.0046	0.006	-0.0275
8:06:35	-0.005	-0.0358	-0.0186	-0.0054	-0.0074	-0.0257	-0.0128	-0.004	-0.0211	-0.0044	0.0063	-0.0276
8:07:05	-0.0054	-0.0368	-0.018	-0.0059	-0.0076	-0.0258	-0.013	-0.0048	-0.021	-0.005	0.0052	-0.0272
8:07:35	-0.0054	-0.0364	-0.0185	-0.0058	-0.0069	-0.0258	-0.0129	-0.0039	-0.0208	-0.0049	0.0057	-0.0269
8:08:05	-0.0058	-0.0363	-0.0188	-0.0059	-0.0071	-0.0267	-0.0126	-0.0037	-0.0211	-0.0048	0.0057	-0.0271
8:08:35	-0.0058	-0.0358	-0.0179	-0.0054	-0.0073	-0.0259	-0.0123	-0.0033	-0.0212	-0.0051	0.0057	-0.0265
8:09:05	-0.0056	-0.0362	-0.0178	-0.0054	-0.0079	-0.0257	-0.0127	-0.0038	-0.0216	-0.0051	0.0055	-0.026
8:09:35	-0.0062	-0.0371	-0.018	-0.0061	-0.0082	-0.0261	-0.0133	-0.0044	-0.0213	-0.0053	0.0055	-0.0269
8:10:05	-0.0064	-0.0365	-0.0178	-0.0064	-0.0086	-0.0266	-0.0141	-0.0035	-0.0206	-0.0055	0.0063	-0.0265
8:10:35	-0.0065	-0.0372	-0.0181	-0.0068	-0.0084	-0.0263	-0.0144	-0.0037	-0.0205	-0.0056	0.0054	-0.0271
8:11:05	-0.0063	-0.0371	-0.0181	-0.0074	-0.0081	-0.0248	-0.0146	-0.0037	-0.02	-0.006	0.0056	-0.027
8:11:35	-0.0059	-0.0357	-0.0192	-0.0076	-0.0076	-0.0253	-0.0147	-0.0024	-0.0207	-0.0058	0.0065	-0.0279
8:12:05	-0.0057	-0.035	-0.0185	-0.0078	-0.0075	-0.0253	-0.0141	-0.0019	-0.02	-0.0058	0.0072	-0.0272
8:12:35	-0.0053	-0.0352	-0.0191	-0.0078	-0.008	-0.0253	-0.0131	-0.0024	-0.0216	-0.0052	0.0067	-0.028
8:13:05	-0.0059	-0.0353	-0.019	-0.0078	-0.0082	-0.0258	-0.0135	-0.0024	-0.0228	-0.0057	0.0066	-0.0278
8:13:35	-0.0068	-0.0357	-0.0183	-0.0091	-0.0087	-0.0251	-0.0143	-0.0031	-0.023	-0.0065	0.0066	-0.0272
8:28:35	-0.0066	-0.0354	-0.0194	-0.0072	-0.0085	-0.0271	-0.0112	-0.0027	-0.0243	-0.0061	0.0076	-0.028
8:43:35	-0.0059	-0.0332	-0.026	-0.0078	-0.0078	-0.0282	-0.0132	-0.0027	-0.0243	-0.007	0.0083	-0.0307
8:58:35	-0.0061	-0.036	-0.021	-0.0086	-0.01	-0.0229	-0.0128	-0.0052	-0.0235	-0.0058	0.0068	-0.0333
9:13:35	-0.0089	-0.0252	-0.019	-0.0105	-0.0073	-0.021	-0.0156	-0.0013	-0.0178	-0.0101	0.0104	-0.0339
9:28:35	-0.0122	-0.0263	-0.019	-0.0106	-0.0112	-0.0198	-0.0168	-0.003	-0.019	-0.0103	0.0049	-0.0297
9:43:35	-0.0137	-0.0283	-0.0231	-0.013	-0.0143	-0.0236	-0.0203	-0.0033	-0.0192	-0.0104	0.007	-0.0304
9:58:35	-0.0122	-0.0236	-0.0237	-0.0098	-0.0104	-0.0211	-0.0189	-0.0039	-0.0234	-0.0091	0.0112	-0.0303
10:13:35	-0.0106	-0.025	-0.0224	-0.0092	-0.0133	-0.02	-0.019	-0.0036	-0.0209	-0.0077	0.0099	-0.0258
10:28:35	-0.0107	-0.0266	-0.0266	-0.0078	-0.0151	-0.0241	-0.0178	-0.0063	-0.0232	-0.0072	0.0059	-0.031
10:43:35	-0.012	-0.0272	-0.027	-0.0088	-0.0164	-0.0241	-0.0196	-0.0088	-0.0232	-0.0062	0.0017	-0.0298
10:58:35	-0.012	-0.0263	-0.0269	-0.0099	-0.0146	-0.022	-0.0197	-0.0053	-0.0213	-0.0088	0.0079	-0.0274
11:13:35	-0.0118	-0.0283	-0.0313	-0.0108	-0.0129	-0.031	-0.0216	-0.0052	-0.0246	-0.008	0.0075	-0.0284
11:28:35	-0.01	-0.0312	-0.0327	-0.0113	-0.0203	-0.0308	-0.0227	-0.0065	-0.0306	-0.0077	0.0044	-0.026
11:43:35	-0.0094	-0.0342	-0.0285	-0.0103	-0.022	-0.0329	-0.0222	-0.0078	-0.0275	-0.0085	0.0014	-0.0204
11:58:35	-0.0096	-0.0315	-0.028	-0.0114	-0.0241	-0.0318	-0.0225	-0.008	-0.0316	-0.0084	0.0041	-0.0194
12:13:35	-0.0106	-0.0336	-0.0259	-0.0137	-0.0231	-0.0264	-0.0206	-0.008	-0.0284	-0.0102	0.0044	-0.0203
12:28:35	-0.0137	-0.0304	-0.0279	-0.0158	-0.0176	-0.0289	-0.0227	-0.0055	-0.0275	-0.0122	0.0063	-0.0191
12:43:35	-0.0117	-0.0294	-0.0292	-0.016	-0.0128	-0.0284	-0.0227	-0.0012	-0.0292	-0.0137	0.0077	-0.0208
12:58:35	-0.0107	-0.0324	-0.0314	-0.0153	-0.0134	-0.0336	-0.0197	-0.003	-0.0253	-0.0113	0.0055	-0.0256
13:13:35	-0.0117	-0.0313	-0.0347	-0.0139	-0.0161	-0.0341	-0.019	-0.0019	-0.0262	-0.0113	0.0089	-0.0287
13:28:35	-0.0154	-0.0324	-0.0404	-0.0146	-0.0155	-0.0365	-0.0204	0.0003	-0.0286	-0.0145	0.0089	-0.0343
13:43:35	-0.015	-0.0339	-0.0393	-0.0165	-0.0085	-0.0393	-0.0197	0.0018	-0.0259	-0.0125	0.0076	-0.0332
13:58:35	-0.016	-0.0359	-0.0358	-0.0194	-0.0144	-0.0377	-0.0199	-0.0015	-0.023	-0.0141	0.0067	-0.0293
14:13:35	-0.0153	-0.0366	-0.0397	-0.019	-0.0125	-0.0341	-0.019	0.0009	-0.0237	-0.0127	0.0084	-0.0286
14:28:35	-0.0183	-0.0391	-0.0408	-0.0193	-0.0111	-0.0372	-0.0217	0.0008	-0.0229	-0.012	0.0092	-0.026
14:43:35	-0.0163	-0.0404	-0.0421	-0.0191	-0.0112	-0.0364	-0.0209	0.0022	-0.0289	-0.0115	0.0053	-0.0285
14:58:35	-0.019	-0.0396	-0.042	-0.0189	-0.0123	-0.0417	-0.0221	0.0017	-0.027	-0.0124	0.008	-0.0256
15:13:35	-0.0196	-0.0392	-0.0456	-0.0229	-0.0096	-0.0411	-0.0239	0.003	-0.0299	-0.014	0.0108	-0.0322
15:28:35	-0.021	-0.0413	-0.0475	-0.021	-0.0104	-0.043	-0.0229	0.0023	-0.0338	-0.0139	0.0045	-0.0353
15:43:35	-0.0198	-0.0433	-0.0464	-0.0213	-0.0123	-0.0427	-0.0216	-0.0027	-0.034	-0.0139	0.0047	-0.0321
15:58:35	-0.0231	-0.0468	-0.0475	-0.0209	-0.0177	-0.0429	-0.0226	-0.0059	-0.0311	-0.0166	-0.0005	-0.0309
16:13:35	-0.0228	-0.0494	-0.0453	-0.0209	-0.0174	-0.0414	-0.0209	-0.001	-0.0257	-0.0177	0.0022	-0.0294
16:28:35	-0.0213	-0.0512	-0.0408	-0.0215	-0.019	-0.0389	-0.0205	-0.0009	-0.0303	-0.0176	-0.0013	-0.0261
16:43:35	-0.0235	-0.0495	-0.046	-0.0219	-0.0157	-0.0376	-0.0225	-0.0003	-0.0247	-0.0202	0	-0.0292
16:58:35	-0.0249	-0.0493	-0.0421	-0.0258	-0.0131	-0.0378	-0.024	0.0011	-0.0265	-0.0225	0.0027	-0.0328
17:13:35	-0.0221	-0.0543	-0.047	-0.0237	-0.0157	-0.0371	-0.0214	-0.0031	-0.029	-0.02	0.0002	-0.0276
17:28:35	-0.0228	-0.0544	-0.0538	-0.0222	-0.016	-0.044	-0.0215	-0.0024	-0.0376	-0.0183	0.0008	-0.0326
17:43:35	-0.0231	-0.0538	-0.0527	-0.0249	-0.013	-0.0416	-0.027	0.0015	-0.0359	-0.0183	0.0045	-0.0382
17:58:35	-0.0274	-0.0494	-0.045	-0.0258	-0.0085	-0.035	-0.0252	0.0047	-0.0261	-0.0188	0.0113	-0.0338
18:13:35	-0.029	-0.053	-0.0561	-0.0269	-0.0097	-0.0389	-0.0284	0.0016	-0.0316	-0.0203	0.0074	-0.0387
18:28:35	-0.0283	-0.0537	-0.0583	-0.025	-0.0079	-0.0409	-0.0271	-0.0005	-0.0333	-0.0207	0.0054	-0.0342
18:43:35	-0.0296	-0.0615	-0.0562	-0.024	-0.0098	-0.0345	-0.0261	-0.0064	-0.029	-0.02	0.004	-0.03
18:58:35	-0.0314	-0.0624	-0.0566	-0.0249	-0.0095	-0.0345	-0.0239	-0.0027	-0.029	-0.0195	0.006	-0.0321
19:13:35	-0.0339	-0.059	-0.0582	-0.0241	-0.0091	-0.0368	-0.026	-0.0024	-0.0293	-0.0208	0.0083	-0.03
19:28:35	-0.0351	-0.0599	-0.0598	-0.0251	-0.0108	-0.0437	-0.0259	-0.0044	-0.0349	-0.0213	0.0069	-0.0359
19:43:35	-0.0361	-0.0647	-0.0544	-0.0242	-0.01	-0.0394	-0.0263	-0.0051	-0.0318	-0.0201	0.0071	-0.0258
19:58:35	-0.036	-0.0625	-0.0563	-0.0232	-0.0089	-0.0434	-0.0253	0.0021	-0.0327	-0.0193	0.0084	-0.0273
20:13:35	-0.0389	-0.067	-0.0623	-0.0294	-0.0116	-0.0447	-0.0261	-0.0066	-0.0335	-0.0197	0.0047	-0.0305
20:28:35	-0.0388	-0.0634	-0.068	-0.0254	-0.0057	-0.0493	-0.0251	-0.0009	-0.0376	-0.0205	0.0097	-0.0333
20:43:35	-0.0427	-0.0631	-0.0665	-0.0289	-0.0043	-0.0476	-0.0269	0	-0.0354	-0.0209	0.0124	-0.0293
20:58:35	-0.0423	-0.0677	-0.0664	-0.0273	-0.0105	-0.0471	-0.0263	0.0002	-0.0354	-0.0186	0.0104	-0.0255
21:13:35	-0.0416	-0.0672	-0.0707	-0.0298	-0.0091	-0.0466	-0.0251	0.0019	-0.0376	-0.019	0.0124	-0.0325
21:28:35	-0.0421	-0.0734	-0.066	-0.0272	-0.0096	-0.043	-0.027	-0.0021	-0.0332	-0.0196	0.0116	-0.0264
21:43:35	-0.0432	-0.0754	-0.0675	-0.0287	-0.0137	-0.0465	-0.0232	-0.0034	-0.0346	-0.0148	0.0099	-0.0262
21:58:35	-0.0413	-0.08	-0.0678	-0.0246	-0.0196	-0.0414	-0.0233	-0.0079	-0.0301	-0.0135	0.0077	-0.0227
22:13:35	-0.0411	-0.0823	-0.0697	-0.0256	-0.0177	-0.0377	-0.0218	-0.0086	-0.0273	-0.0144	0.0124	-0.0186
22:28:35	-0.0395	-0.0817	-0.0756	-0.0241	-0.0217	-0.0412	-0.0214	-0.0081	-0.0285	-0.0144	0.0118	-0.0252
22:43:35	-0.0448	-0.0818	-0.0745	-0.0265	-0.0221	-0.0384	-0.0254	-0.0105	-0.0278	-0.019	0.0109	-0.0243
22:58:35	-0.0455	-0.0818	-0.0718	-0.0273	-0.0206	-0.0358	-0.0258	-0.0061	-0.027	-0.0237	0.0097	-0.0185
23:13:35	-0.0468	-0.0865	-0.0751	-0.029	-0.0188	-0.0351	-0.0266	-0.0106	-0.0239	-0.0185	0.0059	-0.0189
23:28:35	-0.0449	-0.0863	-0.0812	-0.024	-0.0217	-0.0425	-0.0237	-0.0105	-0.0267	-0.0169	0.0107	-0.0224
23:43:35	-0.0509	-0.0848	-0.0805	-0.0308	-0.0241	-0.0436	-0.0287	-0.0078	-0.0279	-0.0192	0.0106	-0.0215
23:58:35	-0.0505	-0.0887	-0.0868	-0.0329	-0.0209	-0.0485	-0.03	-0.0074	-0.0348	-0.0197	0.0104	-0.026
24:13:35	-0.0495	-0.0905	-0.0839	-0.029	-0.0231	-0.0453	-0.0272	-0.0094	-0.0327	-0.0155	0.0132	-0.0213
24:28:35	-0.0486	-0.0899	-0.083	-0.0288	-0.0196	-0.044	-0.026	-0.008	-0.0318	-0.0154	0.0143	-0.0219
24:43:35	-0.0517	-0.0976	-0.0847	-0.0311	-0.0271	-0.0422	-0.029	-0.0138	-0.0305	-0.0181	0.0067	-0.0215
24:58:35	-0.0541	-0.1004	-0.0815	-0.0332	-0.0261	-0.0362	-0.0294	-0.0137	-0.0246	-0.0189	0.0065	-0.0151
25:13:35	-0.0573	-0.0995	-0.0842	-0.0339	-0.0237	-0.0397	-0.0313	-0.0138	-0.0318	-0.0214	0.0071	-0.0187
25:28:35	-0.0589	-0.1002	-0.0842	-0.0356	-0.0198	-0.0416	-0.0325	-0.0164	-0.0277	-0.0226	0.0077	-0.0155
25:43:35	-0.0588	-0.103	-0.0863	-0.0329	-0.0293	-0.04	-0.0279	-0.0148	-0.0291	-0.0208	0.0028	-0.016
25:58:35	-0.0594	-0.1011	-0.0812	-0.0362	-0.0255	-0.0374	-0.0316	-0.0128	-0.0283	-0.0216	0.0066	-0.017
26:13:35	-0.0585	-0.1002	-0.0837	-0.0389	-0.0268	-0.0337	-0.0313	-0.0142	-0.0237	-0.0234	0.0097	-0.0182
26:28:35	-0.059	-0.1008	-0.0855	-0.0353	-0.0257	-0.036	-0.0277	-0.0126	-0.0232	-0.0202	0.0095	-0.0198
26:43:35	-0.0606	-0.1041	-0.0864	-0.036	-0.028	-0.0334	-0.028	-0.0159	-0.0245	-0.0193	0.0061	-0.0191
26:58:35	-0.0601	-0.1056	-0.0866	-0.0353	-0.0277	-0.0346	-0.0283	-0.0143	-0.0239	-0.0175	0.0093	-0.0202
27:13:35	-0.0666	-0.1097	-0.092	-0.0378	-0.0272	-0.0378	-0.0315	-0.014	-0.0263	-0.0207	0.0083	-0.0252
27:28:35	-0.0652	-0.1134	-0.1003	-0.0423	-0.0283	-0.0495	-0.0338	-0.0184	-0.0349	-0.0255	0.0065	-0.0256
27:43:35	-0.0681	-0.1116	-0.0955	-0.0448	-0.0228	-0.0464	-0.0345	-0.017	-0.0305	-0.0254	0.0072	-0.0261
27:58:35	-0.0666	-0.1166	-0.1036	-0.0382	-0.0303	-0.0513	-0.0328	-0.0195	-0.0308	-0.0214	0.0042	-0.0321
28:13:35	-0.0691	-0.1171	-0.1047	-0.04	-0.0322	-0.0533	-0.0357	-0.0169	-0.0276	-0.0224	0.0049	-0.0317
28:28:35	-0.0712	-0.1202	-0.106	-0.0387	-0.0343	-0.0558	-0.0336	-0.0197	-0.029	-0.0231	0.0037	-0.029
28:43:35	-0.0696	-0.1208	-0.1054	-0.0377	-0.0354	-0.0553	-0.0266	-0.023	-0.0228	-0.0185	0.0072	-0.0242
28:58:35	-0.0752	-0.1224	-0.1106	-0.0382	-0.0385	-0.0579	-0.0337	-0.0258	-0.0277	-0.0221	0.0053	-0.0264
29:13:35	-0.0749	-0.1281	-0.1084	-0.0383	-0.0416	-0.0556	-0.0345	-0.0268	-0.0264	-0.0218	0.0063	-0.0215
29:28:35	-0.0753	-0.129	-0.1138	-0.0405	-0.0466	-0.0526	-0.036	-0.0311	-0.0263	-0.0226	0.0054	-0.0244
29:43:35	-0.0759	-0.132	-0.1144	-0.0393	-0.0459	-0.0502	-0.0365	-0.032	-0.0283	-0.0233	0.0074	-0.0236
29:58:35	-0.0741	-0.1279	-0.1188	-0.0366	-0.0417	-0.0514	-0.0351	-0.026	-0.028	-0.0208	0.0096	-0.0227
30:13:35	-0.0778	-0.1306	-0.1221	-0.0379	-0.0391	-0.0493	-0.04	-0.0273	-0.0243	-0.026	0.0035	-0.0207
30:28:35	-0.0775	-0.1376	-0.1205	-0.0393	-0.0422	-0.0471	-0.0364	-0.0309	-0.0224	-0.0237	0.0031	-0.0171
30:43:35	-0.0785	-0.1366	-0.1199	-0.0413	-0.0408	-0.045	-0.0398	-0.0317	-0.0235	-0.0253	0.0038	-0.0224
30:58:35	-0.0808	-0.138	-0.1185	-0.0483	-0.0474	-0.0432	-0.039	-0.0317	-0.0251	-0.0249	0.005	-0.0224
31:13:35	-0.0801	-0.1436	-0.1161	-0.0444	-0.0503	-0.0437	-0.0394	-0.0375	-0.0247	-0.0232	-0.0015	-0.0204
31:28:35	-0.0823	-0.142	-0.1127	-0.0487	-0.048	-0.0375	-0.0381	-0.033	-0.0195	-0.0212	0.0031	-0.0125
31:43:35	-0.0842	-0.1417	-0.1142	-0.0501	-0.0501	-0.0389	-0.0428	-0.0321	-0.0154	-0.0205	0.0005	-0.0126
31:58:35	-0.0838	-0.1388	-0.1181	-0.0461	-0.0449	-0.0414	-0.0411	-0.0312	-0.0215	-0.0213	0.0035	-0.0174
32:13:35	-0.0836	-0.1405	-0.1242	-0.0463	-0.0509	-0.0445	-0.0404	-0.0294	-0.0222	-0.0171	0.0029	-0.0202
32:28:35	-0.0914	-0.1444	-0.1231	-0.0506	-0.0542	-0.0417	-0.0455	-0.0361	-0.0265	-0.0208	-0.0017	-0.02
32:43:35	-0.0876	-0.1453	-0.1217	-0.0449	-0.0532	-0.04	-0.0429	-0.0367	-0.0246	-0.0208	0.0009	-0.0167
32:58:35	-0.0881	-0.1505	-0.1231	-0.0469	-0.0558	-0.0405	-0.0423	-0.0367	-0.0258	-0.0203	-0.0027	-0.0187
33:13:35	-0.0873	-0.151	-0.1281	-0.0452	-0.0602	-0.0394	-0.0424	-0.0403	-0.0264	-0.0167	-0.0038	-0.0212
33:28:35	-0.0882	-0.1515	-0.1324	-0.0484	-0.0614	-0.0441	-0.0397	-0.044	-0.0306	-0.0175	-0.0059	-0.0237
33:43:35	-0.0871	-0.1507	-0.1368	-0.0432	-0.0607	-0.0457	-0.0372	-0.0406	-0.0309	-0.0161	-0.002	-0.0267
33:58:35	-0.0901	-0.1545	-0.1348	-0.0427	-0.0653	-0.0461	-0.0371	-0.0445	-0.0251	-0.0191	-0.0045	-0.0221
34:13:35	-0.0915	-0.1563	-0.1372	-0.0449	-0.06	-0.0488	-0.0405	-0.0426	-0.027	-0.0205	-0.0002	-0.0214
34:28:35	-0.0943	-0.1595	-0.1414	-0.0448	-0.065	-0.0464	-0.0407	-0.0431	-0.0293	-0.0207	-0.0009	-0.0247
34:43:35	-0.0919	-0.1639	-0.1439	-0.0475	-0.0705	-0.0476	-0.0406	-0.0449	-0.0281	-0.0184	-0.0067	-0.0263
34:58:35	-0.0919	-0.1615	-0.1411	-0.0487	-0.0689	-0.0452	-0.042	-0.0448	-0.0221	-0.02	-0.0084	-0.022
35:13:35	-0.0953	-0.1611	-0.144	-0.0523	-0.0666	-0.046	-0.0437	-0.0476	-0.0262	-0.0204	-0.0059	-0.0226
35:28:35	-0.0955	-0.1622	-0.141	-0.0532	-0.0694	-0.0463	-0.0469	-0.049	-0.021	-0.0194	-0.0085	-0.0228
35:43:35	-0.0963	-0.1661	-0.1453	-0.0531	-0.0654	-0.0474	-0.0444	-0.0478	-0.0244	-0.0194	-0.007	-0.0235
35:58:35	-0.1029	-0.1698	-0.1466	-0.0547	-0.0686	-0.0472	-0.0488	-0.0505	-0.0269	-0.0235	-0.0146	-0.0219
36:13:35	-0.1023	-0.1651	-0.1458	-0.0545	-0.0663	-0.0447	-0.0478	-0.0475	-0.0216	-0.0201	-0.0104	-0.0208
36:28:35	-0.1	-0.1677	-0.1435	-0.0517	-0.0653	-0.0432	-0.0455	-0.0468	-0.0221	-0.0208	-0.0098	-0.0203
36:43:35	-0.1005	-0.1668	-0.1452	-0.0532	-0.0645	-0.0426	-0.0453	-0.0457	-0.019	-0.0213	-0.0052	-0.0173
36:58:35	-0.1032	-0.1685	-0.1554	-0.0531	-0.0609	-0.048	-0.0466	-0.0469	-0.0264	-0.0245	-0.0042	-0.0223
37:13:35	-0.1033	-0.1701	-0.1543	-0.0527	-0.0656	-0.0464	-0.0498	-0.0461	-0.0249	-0.0239	-0.0053	-0.0219
37:28:35	-0.1068	-0.1691	-0.1529	-0.0583	-0.0635	-0.0458	-0.0511	-0.045	-0.0235	-0.0271	-0.0041	-0.0202
37:43:35	-0.103	-0.172	-0.1545	-0.0579	-0.0666	-0.0491	-0.0493	-0.0447	-0.0251	-0.026	-0.0068	-0.0179
37:58:35	-0.1034	-0.1708	-0.1595	-0.0601	-0.0605	-0.0536	-0.0487	-0.0436	-0.0236	-0.0246	-0.0015	-0.0229
38:13:35	-0.1016	-0.1747	-0.1589	-0.0573	-0.0667	-0.0471	-0.0453	-0.044	-0.0212	-0.023	-0.0021	-0.022
38:28:35	-0.1039	-0.177	-0.1612	-0.0569	-0.0692	-0.0475	-0.0451	-0.0444	-0.0216	-0.0231	-0.0022	-0.0213
38:43:35	-0.1045	-0.1756	-0.1674	-0.0574	-0.0662	-0.0512	-0.0499	-0.0449	-0.029	-0.0288	-0.0018	-0.0244
38:58:35	-0.1012	-0.1782	-0.1651	-0.0539	-0.0661	-0.0484	-0.0509	-0.0453	-0.0223	-0.0258	-0.0018	-0.0248
39:13:35	-0.1046	-0.1831	-0.1616	-0.0584	-0.0703	-0.0478	-0.0502	-0.0486	-0.0192	-0.0299	-0.0037	-0.0245
39:28:35	-0.1029	-0.1863	-0.1638	-0.0554	-0.0739	-0.0464	-0.051	-0.047	-0.0185	-0.0298	-0.0023	-0.0218
39:43:35	-0.1046	-0.1881	-0.1629	-0.0575	-0.0736	-0.0505	-0.0501	-0.0469	-0.0208	-0.0279	-0.0046	-0.0235
39:58:35	-0.1063	-0.1862	-0.1669	-0.0569	-0.0699	-0.0459	-0.052	-0.0459	-0.0199	-0.0275	-0.0028	-0.026
40:13:35	-0.1053	-0.1874	-0.1654	-0.0576	-0.0671	-0.0494	-0.0492	-0.0496	-0.0186	-0.0251	-0.0013	-0.0254
40:28:35	-0.1067	-0.1893	-0.1688	-0.0575	-0.0719	-0.0486	-0.0503	-0.0512	-0.0214	-0.0294	0.0004	-0.0238
40:43:35	-0.1127	-0.1903	-0.1748	-0.0574	-0.0737	-0.0516	-0.0496	-0.0487	-0.0273	-0.0312	-0.0009	-0.0206
40:58:35	-0.1141	-0.1939	-0.1787	-0.0556	-0.0754	-0.0458	-0.0501	-0.0503	-0.021	-0.0296	-0.0028	-0.0227
41:13:35	-0.1127	-0.1946	-0.1823	-0.056	-0.072	-0.0525	-0.0498	-0.0515	-0.0263	-0.0305	0.0016	-0.025
41:28:35	-0.1131	-0.1963	-0.1828	-0.0574	-0.0712	-0.0491	-0.051	-0.0501	-0.0235	-0.0324	0.0004	-0.0208
41:43:35	-0.111	-0.1975	-0.1853	-0.0552	-0.07	-0.0532	-0.0501	-0.0526	-0.0258	-0.0321	-0.002	-0.023
41:58:35	-0.1115	-0.1983	-0.1843	-0.0545	-0.0691	-0.0508	-0.0482	-0.0515	-0.0237	-0.0308	0.0019	-0.0214
42:13:35	-0.1097	-0.2009	-0.1845	-0.0549	-0.0726	-0.0485	-0.0483	-0.0525	-0.0219	-0.0278	-0.0018	-0.0216
42:28:35	-0.109	-0.2012	-0.1835	-0.0547	-0.0717	-0.0457	-0.0452	-0.0513	-0.0198	-0.0278	-0.0017	-0.0191
42:43:35	-0.109	-0.2048	-0.1894	-0.054	-0.0766	-0.0462	-0.0459	-0.055	-0.0197	-0.0239	-0.0048	-0.0183
42:58:35	-0.1076	-0.2041	-0.1912	-0.0523	-0.0748	-0.0447	-0.0462	-0.0506	-0.0164	-0.0237	0.0005	-0.0142
43:13:35	-0.1116	-0.2056	-0.1905	-0.0557	-0.0754	-0.0466	-0.0492	-0.0499	-0.0199	-0.0242	0.0003	-0.0164
43:28:35	-0.1139	-0.205	-0.191	-0.0535	-0.0743	-0.0466	-0.049	-0.0472	-0.0217	-0.0262	-0.0029	-0.017
43:43:35	-0.117	-0.2069	-0.1919	-0.0565	-0.0784	-0.0449	-0.0488	-0.0516	-0.0203	-0.0253	-0.0022	-0.0182
43:58:35	-0.1159	-0.2068	-0.1897	-0.0557	-0.0742	-0.0417	-0.0435	-0.0523	-0.0164	-0.0211	-0.0007	-0.0171
44:13:35	-0.1177	-0.2087	-0.1898	-0.0585	-0.0703	-0.0402	-0.0465	-0.0519	-0.0159	-0.0258	0.0019	-0.0157
44:28:35	-0.1197	-0.2077	-0.1912	-0.0556	-0.0707	-0.038	-0.0427	-0.0526	-0.017	-0.022	0.0015	-0.0122
44:43:35	-0.121	-0.2084	-0.1924	-0.0598	-0.0726	-0.042	-0.0479	-0.0533	-0.0167	-0.0248	0.0003	-0.0119
44:58:35	-0.1195	-0.2137	-0.1953	-0.0587	-0.0741	-0.0441	-0.0434	-0.0568	-0.0157	-0.0243	-0.0047	-0.0121
45:13:35	-0.1222	-0.2191	-0.1992	-0.0616	-0.0764	-0.0428	-0.0449	-0.0592	-0.0138	-0.0248	-0.009	-0.0127
45:28:35	-0.1207	-0.2214	-0.2022	-0.0623	-0.0785	-0.044	-0.0498	-0.0599	-0.0134	-0.0284	-0.0075	-0.013
45:43:35	-0.1203	-0.2235	-0.2079	-0.061	-0.081	-0.0503	-0.0471	-0.0607	-0.0182	-0.032	-0.009	-0.0182
45:58:35	-0.1196	-0.222	-0.2102	-0.0581	-0.0746	-0.0465	-0.0461	-0.058	-0.0202	-0.0293	-0.0065	-0.0172
46:13:35	-0.1197	-0.2227	-0.2114	-0.0569	-0.0768	-0.0501	-0.0466	-0.0559	-0.0224	-0.029	-0.0074	-0.0187
46:28:35	-0.1219	-0.224	-0.2111	-0.0608	-0.0778	-0.0472	-0.0487	-0.0576	-0.0194	-0.0315	-0.0062	-0.0206
46:43:35	-0.1235	-0.227	-0.2096	-0.0596	-0.0796	-0.0428	-0.0482	-0.0618	-0.0198	-0.0286	-0.0083	-0.0172
46:58:35	-0.1264	-0.2291	-0.2103	-0.0605	-0.0807	-0.0437	-0.0461	-0.0595	-0.0205	-0.031	-0.0085	-0.0173
47:13:35	-0.124	-0.2309	-0.215	-0.0598	-0.0779	-0.0428	-0.0438	-0.0601	-0.0224	-0.025	-0.0096	-0.0171
47:28:35	-0.1242	-0.2359	-0.2172	-0.0565	-0.0801	-0.047	-0.0415	-0.0617	-0.0213	-0.0231	-0.0106	-0.0198
47:43:35	-0.1276	-0.2351	-0.2153	-0.0589	-0.0813	-0.0421	-0.0451	-0.0597	-0.0151	-0.0269	-0.0097	-0.0175
47:58:35	-0.1318	-0.2344	-0.2192	-0.0616	-0.0818	-0.0425	-0.0475	-0.0566	-0.0164	-0.0284	-0.0073	-0.0164
		-0.2356			-0.0825			-0.0577			-0.0079
		-0.2374			-0.0881			-0.0583			-0.0079
