# Supplementary material for: Mitochondrial activity promotes neutrophil degranulation and endothelial dysfunction in systemic infections
Source: EMBO Mol Med. 2026 May 27;18(7):2691–722. doi: 10.1038/s44321-026-00453-1 (PMC13365472; doi:10.1038/s44321-026-00453-1)
Supplement: Supplementary file 3 — Source data Fig. 1 [file 44321_2026_453_MOESM3_ESM.zip › Figure 1/1E/TEER HUVEC cell index MPO.xlsx]

## Sheet: Sheet1
time	MPO 2.00 μg/mL			MPO 0.20 μg/mL			MPO 0.02 μg/mL
0:00:00	0	0	0	0	0	0	0	0	0
0:09:06	0.0358	0.0275	0.0401	0.0067	-0.0087	-0.0396	0.004	-0.0117	-0.0014
0:09:38	0.0453	0.0318	0.041	0.0069	-0.0075	-0.0395	0.0051	-0.0118	-0.001
0:10:08	0.0468	0.0319	0.0389	0.0055	-0.0056	-0.0403	0.0069	-0.0108	-0.0011
0:10:38	0.0477	0.0296	0.0361	0.0043	-0.0041	-0.04	0.0076	-0.0095	-0.0008
0:11:08	0.0486	0.0279	0.0336	0.0032	-0.0034	-0.039	0.0091	-0.0093	-0.0009
0:11:38	0.0502	0.0264	0.0317	0.0017	-0.0032	-0.0386	0.0097	-0.0086	-0.0006
0:12:08	0.0517	0.0259	0.0316	0.0009	-0.0034	-0.0379	0.01	-0.0088	0.0003
0:12:38	0.0531	0.0251	0.0311	-0.0003	-0.0036	-0.0376	0.0098	-0.0089	0.0007
0:13:08	0.0519	0.0236	0.0307	-0.0012	-0.0043	-0.0375	0.0092	-0.0091	0.001
0:13:38	0.0511	0.0221	0.0301	-0.0022	-0.0045	-0.0377	0.0086	-0.009	0.001
0:14:08	0.0486	0.0206	0.0286	-0.0039	-0.0045	-0.0368	0.0086	-0.009	0.0015
0:14:38	0.047	0.0181	0.0266	-0.0055	-0.0053	-0.0362	0.008	-0.0093	0.0016
0:15:08	0.0451	0.0154	0.0233	-0.0063	-0.0057	-0.0362	0.0081	-0.0093	0.0012
0:15:38	0.043	0.0124	0.0217	-0.0072	-0.006	-0.0356	0.0074	-0.0092	0.0008
0:16:08	0.0407	0.0096	0.0202	-0.0078	-0.0067	-0.0342	0.0075	-0.0098	0.0016
0:16:38	0.0397	0.0076	0.0196	-0.0078	-0.0068	-0.0331	0.0075	-0.0098	0.0022
0:17:08	0.0403	0.0063	0.0188	-0.0074	-0.0071	-0.0328	0.0078	-0.0092	0.0018
0:17:38	0.042	0.0063	0.0186	-0.007	-0.0077	-0.0326	0.0077	-0.0084	0.0014
0:18:08	0.0446	0.0068	0.0194	-0.0052	-0.0076	-0.0319	0.0085	-0.0081	0.002
0:18:38	0.047	0.0072	0.0202	-0.0041	-0.008	-0.031	0.0085	-0.0079	0.0016
0:19:08	0.0493	0.0081	0.0202	-0.0029	-0.008	-0.0302	0.0091	-0.0078	0.0011
0:19:38	0.051	0.0096	0.0202	-0.0016	-0.0079	-0.0302	0.0092	-0.0077	0.0004
0:20:08	0.0529	0.0105	0.021	0.0009	-0.0079	-0.0291	0.0098	-0.0075	0.0003
0:20:38	0.0543	0.0108	0.0203	0.0029	-0.008	-0.0295	0.0106	-0.0075	-0.0004
0:21:08	0.0565	0.0111	0.02	0.0058	-0.0087	-0.0289	0.0119	-0.0076	-0.0003
0:21:38	0.0571	0.0113	0.0196	0.0074	-0.0094	-0.0283	0.0117	-0.0078	-0.0001
0:22:08	0.0572	0.0119	0.0196	0.0081	-0.0091	-0.028	0.0108	-0.0075	0.0005
0:22:38	0.0576	0.0121	0.019	0.0099	-0.0092	-0.0278	0.0115	-0.0071	0.0007
0:23:08	0.0565	0.0122	0.0183	0.0102	-0.0091	-0.0287	0.0102	-0.0069	-0.0006
0:23:38	0.0565	0.012	0.0167	0.0117	-0.0088	-0.0294	0.0095	-0.0064	-0.0017
0:24:08	0.0556	0.0122	0.0159	0.0121	-0.0087	-0.0292	0.009	-0.0061	-0.0019
0:24:38	0.0544	0.0118	0.0154	0.0133	-0.0084	-0.0297	0.0083	-0.0063	-0.0025
0:25:08	0.0521	0.0114	0.0152	0.0141	-0.0086	-0.0296	0.0079	-0.006	-0.003
0:25:38	0.0515	0.0117	0.0153	0.0153	-0.009	-0.0301	0.0088	-0.0062	-0.0032
0:26:08	0.0505	0.0111	0.0147	0.0158	-0.0093	-0.0303	0.0086	-0.0065	-0.0037
0:26:38	0.0491	0.011	0.0145	0.0168	-0.0096	-0.0303	0.0093	-0.0065	-0.0035
0:27:08	0.0477	0.0114	0.0132	0.017	-0.0096	-0.0311	0.0087	-0.0062	-0.0039
0:27:38	0.0465	0.0114	0.0123	0.0171	-0.0097	-0.0316	0.0089	-0.0054	-0.004
0:28:08	0.0446	0.0112	0.0119	0.0175	-0.01	-0.0324	0.0087	-0.0054	-0.0046
0:28:38	0.0434	0.0102	0.0118	0.0182	-0.0105	-0.0327	0.009	-0.0055	-0.0045
0:29:08	0.042	0.0095	0.0109	0.0194	-0.0103	-0.0334	0.0093	-0.0052	-0.0056
0:29:38	0.0407	0.009	0.0106	0.0195	-0.0106	-0.0332	0.0092	-0.0055	-0.0056
0:30:08	0.0393	0.0087	0.0097	0.0199	-0.0107	-0.0337	0.0082	-0.0056	-0.0052
0:30:38	0.0379	0.0084	0.0092	0.0203	-0.0111	-0.0343	0.0078	-0.0055	-0.0057
0:31:08	0.0365	0.0088	0.0092	0.0199	-0.011	-0.0337	0.0075	-0.0054	-0.0051
0:31:38	0.036	0.0085	0.008	0.0198	-0.0109	-0.0338	0.0076	-0.0052	-0.0049
0:32:08	0.0344	0.0087	0.008	0.0198	-0.0105	-0.0335	0.0068	-0.0052	-0.0048
0:32:38	0.0329	0.0088	0.0083	0.0193	-0.0103	-0.0336	0.0067	-0.0053	-0.0045
0:33:08	0.0326	0.0088	0.0081	0.0201	-0.0102	-0.0338	0.0071	-0.0053	-0.0041
0:33:38	0.0316	0.0085	0.0083	0.0194	-0.0102	-0.034	0.0065	-0.0055	-0.0038
0:34:08	0.0315	0.0081	0.0079	0.0189	-0.0106	-0.0343	0.0065	-0.0057	-0.0038
0:34:38	0.0303	0.0081	0.0077	0.0203	-0.0105	-0.0342	0.0072	-0.0056	-0.0037
0:35:08	0.0299	0.0076	0.0071	0.0209	-0.0104	-0.0342	0.0076	-0.0055	-0.0034
0:35:38	0.029	0.0073	0.0067	0.0203	-0.0101	-0.0343	0.0077	-0.0055	-0.0032
0:36:08	0.029	0.0073	0.0064	0.0213	-0.0106	-0.0341	0.0076	-0.0052	-0.003
0:36:38	0.0278	0.007	0.0065	0.0213	-0.0108	-0.034	0.0072	-0.005	-0.0024
0:37:08	0.0271	0.0069	0.0072	0.0212	-0.0109	-0.0335	0.0077	-0.0053	-0.0018
0:37:38	0.0254	0.0066	0.007	0.02	-0.0114	-0.0328	0.0074	-0.0056	-0.0016
0:38:08	0.0248	0.0064	0.0068	0.0195	-0.0113	-0.0331	0.0073	-0.0061	-0.0018
0:38:38	0.0245	0.0054	0.0063	0.019	-0.0118	-0.033	0.0074	-0.0065	-0.0018
0:39:08	0.0246	0.0048	0.007	0.0186	-0.0123	-0.0329	0.0077	-0.007	-0.0016
0:39:38	0.0236	0.005	0.0072	0.0182	-0.0119	-0.0329	0.008	-0.0067	-0.0017
0:40:08	0.0235	0.0045	0.0061	0.0185	-0.0118	-0.0334	0.0078	-0.0064	-0.0028
0:40:38	0.0224	0.0038	0.0068	0.0189	-0.0118	-0.0332	0.0075	-0.0065	-0.0024
0:41:08	0.0212	0.0032	0.0075	0.0191	-0.0122	-0.0331	0.0077	-0.0069	-0.0026
0:41:38	0.0213	0.003	0.0077	0.0199	-0.012	-0.0335	0.0077	-0.0069	-0.0031
0:42:08	0.0212	0.0031	0.008	0.0198	-0.0117	-0.033	0.0077	-0.0069	-0.0032
0:42:38	0.0219	0.0026	0.0068	0.0197	-0.0117	-0.0336	0.0083	-0.0076	-0.0036
0:43:08	0.0222	0.0029	0.0073	0.02	-0.0118	-0.0336	0.009	-0.0077	-0.003
0:43:38	0.0223	0.0028	0.007	0.0197	-0.0119	-0.0335	0.0097	-0.0078	-0.0032
0:44:08	0.0223	0.0029	0.007	0.0196	-0.0121	-0.0334	0.0087	-0.008	-0.0029
0:44:38	0.0222	0.0031	0.0066	0.0192	-0.0123	-0.0332	0.0088	-0.0079	-0.0025
0:45:08	0.0202	0.0032	0.0056	0.018	-0.0124	-0.0335	0.0083	-0.0077	-0.0032
0:45:38	0.0188	0.0034	0.0049	0.0174	-0.0127	-0.0333	0.0075	-0.0082	-0.0034
0:46:08	0.0169	0.0037	0.004	0.0171	-0.0129	-0.0339	0.0063	-0.0082	-0.0034
0:46:38	0.0165	0.0037	0.0029	0.0173	-0.0132	-0.0344	0.0059	-0.0083	-0.0036
0:47:08	0.0155	0.0039	0.0021	0.0173	-0.0131	-0.0344	0.0059	-0.0084	-0.0039
0:47:38	0.0144	0.0038	0.0018	0.0177	-0.0133	-0.0349	0.0063	-0.0088	-0.0039
0:48:08	0.0137	0.0035	0.0018	0.0173	-0.0131	-0.0345	0.0062	-0.0089	-0.0037
0:48:38	0.0127	0.0031	0.0017	0.0173	-0.0131	-0.034	0.007	-0.009	-0.004
0:49:08	0.0127	0.0032	0.0019	0.0181	-0.013	-0.0339	0.0077	-0.0091	-0.0039
0:49:38	0.0127	0.003	0.002	0.018	-0.0135	-0.0337	0.0076	-0.009	-0.0035
0:50:08	0.011	0.0036	0.0023	0.0179	-0.0131	-0.0329	0.0073	-0.0085	-0.0029
0:50:38	0.0105	0.0036	0.0023	0.0177	-0.0134	-0.0336	0.0082	-0.0086	-0.0032
0:51:08	0.0101	0.0032	0.0011	0.0183	-0.0134	-0.034	0.0084	-0.0084	-0.0033
0:51:38	0.0099	0.0034	-0.0002	0.0193	-0.0135	-0.0342	0.0085	-0.008	-0.0041
0:52:08	0.0097	0.0032	-0.0003	0.0201	-0.0134	-0.0339	0.0098	-0.0077	-0.0044
0:52:38	0.0094	0.0028	0	0.0207	-0.0132	-0.0338	0.0097	-0.0076	-0.0047
0:53:08	0.0089	0.0027	-0.0004	0.0211	-0.0127	-0.0333	0.0098	-0.0072	-0.0046
0:53:38	0.0084	0.0026	-0.001	0.0214	-0.0125	-0.0332	0.0096	-0.0073	-0.0045
0:54:08	0.0077	0.0028	-0.0018	0.0209	-0.0122	-0.0338	0.0093	-0.0071	-0.0047
0:54:38	0.0076	0.0025	-0.0022	0.0213	-0.0122	-0.034	0.0098	-0.0076	-0.0054
0:55:08	0.0068	0.0026	-0.003	0.0217	-0.0122	-0.0339	0.0096	-0.0079	-0.0056
0:55:38	0.0062	0.0025	-0.0033	0.0214	-0.0123	-0.0337	0.0092	-0.0078	-0.005
0:56:08	0.0047	0.0024	-0.0032	0.0222	-0.0127	-0.0332	0.0087	-0.0079	-0.0046
0:56:38	0.0038	0.0023	-0.0034	0.0231	-0.0124	-0.0323	0.0089	-0.0076	-0.0045
0:57:08	0.0031	0.0019	-0.0037	0.0226	-0.0127	-0.032	0.0087	-0.0073	-0.0043
0:57:38	0.0027	0.0017	-0.0027	0.0221	-0.0125	-0.031	0.0082	-0.0072	-0.0034
0:58:08	0.0028	0.0013	-0.0035	0.0223	-0.0127	-0.0312	0.008	-0.0076	-0.004
0:58:38	0.0035	0.0011	-0.0038	0.0227	-0.0128	-0.0311	0.0085	-0.0078	-0.0042
0:59:08	0.0025	0.0009	-0.0045	0.0224	-0.0129	-0.0312	0.0089	-0.008	-0.0045
0:59:38	0.0024	0.0005	-0.0059	0.0234	-0.0129	-0.0313	0.0087	-0.0081	-0.0046
1:00:08	0.0018	0.0005	-0.0063	0.023	-0.0127	-0.0309	0.0077	-0.0079	-0.0043
1:00:38	0.0009	-0.0001	-0.0069	0.0222	-0.0128	-0.0318	0.0075	-0.008	-0.005
1:01:08	0.0005	-0.0004	-0.0074	0.0226	-0.013	-0.0314	0.0074	-0.008	-0.0046
1:01:38	0.0003	-0.0006	-0.0079	0.0225	-0.0129	-0.0314	0.0086	-0.0079	-0.0042
1:02:08	-0.0007	-0.0004	-0.008	0.0222	-0.0128	-0.0313	0.0087	-0.0076	-0.004
1:02:38	-0.001	-0.0006	-0.0073	0.0213	-0.0126	-0.0312	0.0084	-0.0076	-0.0041
1:03:08	-0.0008	-0.0006	-0.0073	0.0224	-0.0128	-0.0311	0.0078	-0.0077	-0.0038
1:03:38	-0.0014	-0.0006	-0.0078	0.0225	-0.0124	-0.0313	0.0071	-0.0077	-0.004
1:04:08	-0.0001	-0.0006	-0.0079	0.0232	-0.0122	-0.0315	0.0078	-0.0079	-0.0045
1:04:38	-0.0008	-0.0009	-0.0076	0.0232	-0.012	-0.0309	0.0076	-0.0076	-0.0041
1:05:08	0.0002	-0.0008	-0.0086	0.0246	-0.0119	-0.0314	0.0087	-0.0077	-0.0047
1:05:38	-0.0003	-0.0013	-0.0091	0.0252	-0.012	-0.0318	0.0088	-0.0076	-0.0051
1:06:08	-0.0007	-0.0015	-0.0089	0.0246	-0.0116	-0.0315	0.0084	-0.0076	-0.0047
1:06:38	-0.0007	-0.0012	-0.0099	0.024	-0.0115	-0.0315	0.0092	-0.0081	-0.0047
1:07:08	-0.0007	-0.0015	-0.0107	0.0245	-0.0112	-0.0325	0.0097	-0.008	-0.0049
1:07:38	0.0006	-0.0022	-0.0113	0.0249	-0.0111	-0.0325	0.0103	-0.0088	-0.0046
1:08:08	0.0006	-0.0022	-0.0115	0.0245	-0.011	-0.0328	0.0099	-0.0088	-0.0051
1:08:38	0.0019	-0.002	-0.011	0.0253	-0.011	-0.0325	0.0112	-0.0085	-0.0045
1:09:08	0.0024	-0.0021	-0.0118	0.0259	-0.0107	-0.0328	0.0108	-0.0087	-0.0051
1:09:38	0.0021	-0.0018	-0.0127	0.0253	-0.0103	-0.0327	0.0106	-0.0088	-0.005
1:10:08	0.0015	-0.0017	-0.014	0.024	-0.0105	-0.0332	0.01	-0.0089	-0.0051
1:10:38	0.0016	-0.0015	-0.0142	0.024	-0.0106	-0.0332	0.0107	-0.0091	-0.0044
1:11:08	0.0014	-0.0014	-0.0144	0.0241	-0.0109	-0.0326	0.0105	-0.0087	-0.0046
1:11:38	0.0015	-0.0016	-0.0142	0.0246	-0.0112	-0.032	0.0113	-0.0089	-0.0044
1:12:08	0.0022	-0.0021	-0.0145	0.0245	-0.0115	-0.032	0.0112	-0.0093	-0.0048
1:12:38	0.0018	-0.0024	-0.0153	0.0246	-0.0116	-0.0325	0.0109	-0.0092	-0.0053
1:13:08	0.0017	-0.0029	-0.0156	0.0243	-0.0118	-0.0331	0.0112	-0.0095	-0.0058
1:13:38	0.0026	-0.0031	-0.0155	0.0242	-0.0118	-0.0328	0.0114	-0.0095	-0.0067
1:14:08	0.0023	-0.0031	-0.0156	0.0244	-0.012	-0.0322	0.0106	-0.0096	-0.0064
1:14:38	0.0018	-0.0032	-0.0158	0.0242	-0.0117	-0.032	0.0106	-0.0096	-0.0065
1:15:08	0.0009	-0.0036	-0.016	0.0245	-0.0116	-0.032	0.0107	-0.0097	-0.0063
1:15:38	0.0011	-0.0036	-0.0166	0.0247	-0.0114	-0.0319	0.0103	-0.0097	-0.0058
1:16:08	0.0006	-0.0035	-0.016	0.0247	-0.0108	-0.0317	0.0102	-0.0097	-0.0054
1:16:38	0.001	-0.0037	-0.0158	0.0251	-0.011	-0.0318	0.0109	-0.0097	-0.0055
1:17:08	0.0011	-0.0036	-0.0166	0.0262	-0.0111	-0.0325	0.0115	-0.0099	-0.0064
1:17:38	0.0012	-0.0039	-0.0168	0.0268	-0.0113	-0.0323	0.0116	-0.0097	-0.0066
1:18:08	0.0019	-0.0037	-0.0149	0.0278	-0.0115	-0.0311	0.0117	-0.0097	-0.006
1:18:38	0.002	-0.0034	-0.0149	0.0277	-0.0113	-0.0307	0.0119	-0.01	-0.0059
1:19:08	0.0026	-0.0034	-0.0151	0.0279	-0.0111	-0.0311	0.0128	-0.0098	-0.0059
1:19:38	0.0029	-0.0032	-0.0158	0.0282	-0.0113	-0.0317	0.0134	-0.01	-0.0058
1:20:08	0.0026	-0.0031	-0.0152	0.0288	-0.0116	-0.0315	0.0139	-0.0099	-0.0059
1:20:38	0.0026	-0.0027	-0.0161	0.0287	-0.0113	-0.0325	0.0138	-0.0098	-0.0066
1:21:08	0.0032	-0.0017	-0.0161	0.0281	-0.0109	-0.0329	0.014	-0.0094	-0.0069
1:21:38	0.0033	-0.0009	-0.0167	0.0282	-0.0108	-0.0327	0.0144	-0.0092	-0.0071
1:22:08	0.0037	-0.0011	-0.0168	0.029	-0.0111	-0.0328	0.0137	-0.0091	-0.0072
1:22:38	0.0034	-0.0019	-0.0163	0.029	-0.0113	-0.0327	0.0131	-0.0099	-0.007
1:23:08	0.0027	-0.0016	-0.0159	0.0288	-0.0111	-0.0326	0.0127	-0.0096	-0.0073
1:23:38	0.0017	-0.0018	-0.0158	0.028	-0.0108	-0.0328	0.0127	-0.0096	-0.0076
1:24:08	0.0027	-0.0014	-0.0155	0.0285	-0.0107	-0.0323	0.0133	-0.0095	-0.0074
1:24:38	0.0019	-0.0016	-0.0157	0.0286	-0.0107	-0.032	0.014	-0.009	-0.0075
1:25:08	0.0023	-0.0015	-0.0151	0.0289	-0.0107	-0.0319	0.0144	-0.009	-0.0079
1:25:38	0.0023	-0.0018	-0.0151	0.0297	-0.0107	-0.0319	0.0146	-0.0093	-0.0079
1:26:08	0.0012	-0.0022	-0.015	0.03	-0.0111	-0.0319	0.0133	-0.0097	-0.0074
1:26:38	0.0006	-0.0022	-0.0154	0.0307	-0.0108	-0.0323	0.0134	-0.0098	-0.0075
1:27:08	0.0007	-0.0023	-0.0151	0.0307	-0.011	-0.0318	0.0133	-0.0098	-0.0077
1:27:38	0.0005	-0.0029	-0.0149	0.0298	-0.0114	-0.0315	0.0128	-0.0103	-0.0074
1:28:08	0.0006	-0.0031	-0.0146	0.0291	-0.0116	-0.031	0.0134	-0.0107	-0.0068
1:28:38	0.0014	-0.0033	-0.0154	0.0302	-0.0116	-0.0321	0.0139	-0.0105	-0.0068
1:29:08	0.0019	-0.0034	-0.0158	0.0304	-0.0112	-0.0322	0.0142	-0.0105	-0.0071
1:29:38	0.0015	-0.0032	-0.0149	0.0297	-0.0113	-0.0319	0.0134	-0.0104	-0.0066
1:30:08	0.0016	-0.0026	-0.0147	0.0301	-0.0112	-0.0319	0.0137	-0.0105	-0.0069
1:30:38	0.0017	-0.0024	-0.0143	0.0296	-0.0115	-0.0315	0.0136	-0.0105	-0.0071
1:31:08	0.0009	-0.0024	-0.0148	0.0292	-0.0115	-0.0317	0.0127	-0.0098	-0.0083
1:31:38	0.0007	-0.0023	-0.0146	0.0294	-0.0114	-0.0318	0.0132	-0.0099	-0.0083
1:32:08	0.0001	-0.0025	-0.0138	0.029	-0.0115	-0.0315	0.0124	-0.0099	-0.008
1:32:38	0.0004	-0.0024	-0.0136	0.0289	-0.0111	-0.0311	0.0126	-0.0098	-0.0078
1:33:08	0.0006	-0.0023	-0.0128	0.0286	-0.0111	-0.0303	0.0135	-0.0101	-0.0077
1:33:38	0.0008	-0.0027	-0.0126	0.028	-0.011	-0.0299	0.0137	-0.0106	-0.0072
1:34:08	0.0008	-0.0028	-0.0114	0.0278	-0.0111	-0.0295	0.0144	-0.011	-0.0065
1:34:38	0.0006	-0.0032	-0.0108	0.0276	-0.0105	-0.0291	0.0144	-0.011	-0.0061
1:35:08	0.0006	-0.0032	-0.0107	0.0272	-0.0104	-0.0286	0.014	-0.0109	-0.0058
1:35:38	-0.0005	-0.0028	-0.0104	0.026	-0.0102	-0.0287	0.013	-0.011	-0.0055
1:36:08	-0.0003	-0.0034	-0.0105	0.0247	-0.0104	-0.0288	0.0128	-0.0112	-0.0059
1:36:38	0.0002	-0.0034	-0.0105	0.0246	-0.0096	-0.0284	0.0133	-0.0112	-0.0056
1:37:08	0.0007	-0.0037	-0.01	0.0247	-0.0096	-0.0279	0.0136	-0.0112	-0.0052
1:37:38	0.0011	-0.0037	-0.0099	0.0244	-0.0095	-0.0276	0.0138	-0.0113	-0.0049
1:38:08	0.0015	-0.0036	-0.0102	0.0241	-0.0094	-0.0281	0.0131	-0.0113	-0.0047
1:38:38	0.0013	-0.0036	-0.0099	0.0241	-0.0093	-0.0276	0.0131	-0.011	-0.0041
1:39:08	0.0009	-0.0038	-0.0095	0.0226	-0.0097	-0.0264	0.0125	-0.0109	-0.0034
1:39:38	0.001	-0.0033	-0.009	0.0225	-0.0099	-0.0263	0.0121	-0.011	-0.003
1:40:08	0.0014	-0.0031	-0.0091	0.0225	-0.0096	-0.0264	0.0113	-0.0107	-0.0032
1:40:38	0.001	-0.0031	-0.0098	0.0224	-0.0092	-0.0271	0.0113	-0.0106	-0.0035
1:41:08	0.002	-0.0035	-0.0101	0.023	-0.0094	-0.027	0.0123	-0.0107	-0.0042
1:41:38	0.0022	-0.0035	-0.0094	0.0237	-0.0098	-0.0271	0.0119	-0.0105	-0.0038
1:42:08	0.0032	-0.0035	-0.0093	0.0246	-0.0102	-0.0269	0.0128	-0.0105	-0.0037
1:42:38	0.0032	-0.0033	-0.0096	0.0236	-0.0107	-0.0274	0.012	-0.0103	-0.0044
1:43:08	0.0043	-0.0033	-0.0091	0.0233	-0.0111	-0.0265	0.0112	-0.0107	-0.0041
1:43:38	0.0049	-0.0039	-0.0089	0.0236	-0.0112	-0.0259	0.0112	-0.0109	-0.0041
1:44:08	0.0038	-0.0039	-0.0095	0.022	-0.0107	-0.026	0.0087	-0.0109	-0.004
1:44:38	0.0039	-0.0042	-0.0096	0.0211	-0.0107	-0.0257	0.0081	-0.0107	-0.0038
1:45:08	0.004	-0.0042	-0.0097	0.0204	-0.0106	-0.0255	0.0078	-0.0108	-0.0037
1:45:38	0.0035	-0.0039	-0.0102	0.0202	-0.01	-0.0259	0.0079	-0.0105	-0.0041
1:46:08	0.003	-0.0034	-0.0098	0.0195	-0.0096	-0.026	0.0073	-0.0101	-0.0037
1:46:38	0.0027	-0.0038	-0.0112	0.0194	-0.0098	-0.0267	0.0076	-0.0095	-0.0043
1:47:08	0.0028	-0.0038	-0.0111	0.02	-0.0092	-0.0268	0.0071	-0.0091	-0.0041
1:47:38	0.0026	-0.0042	-0.0118	0.0205	-0.0093	-0.0273	0.0076	-0.0091	-0.0044
1:48:08	0.0027	-0.0046	-0.0111	0.0206	-0.0097	-0.0276	0.0077	-0.0092	-0.0041
1:48:38	0.0037	-0.005	-0.0111	0.0204	-0.0097	-0.0275	0.0083	-0.0093	-0.0042
1:49:08	0.0034	-0.0051	-0.0109	0.0198	-0.0098	-0.0271	0.0081	-0.0096	-0.0038
1:49:38	0.0035	-0.0046	-0.0102	0.02	-0.0096	-0.0264	0.0078	-0.0094	-0.0027
1:50:08	0.0039	-0.0044	-0.01	0.0203	-0.0095	-0.026	0.0076	-0.0098	-0.0022
1:50:38	0.004	-0.0046	-0.0108	0.02	-0.0093	-0.0265	0.0064	-0.0097	-0.0027
1:51:08	0.0028	-0.0046	-0.0111	0.0185	-0.0092	-0.0268	0.0062	-0.0095	-0.0035
1:51:38	0.0021	-0.0051	-0.0116	0.0179	-0.0092	-0.0268	0.0053	-0.0097	-0.0036
1:52:08	0.0029	-0.0052	-0.0126	0.018	-0.0092	-0.0276	0.0051	-0.0097	-0.0046
1:52:38	0.0029	-0.0055	-0.0133	0.018	-0.0091	-0.0279	0.0047	-0.0096	-0.0049
1:53:08	0.0027	-0.0057	-0.0131	0.0182	-0.0094	-0.0274	0.005	-0.0096	-0.0043
1:53:38	0.0037	-0.0064	-0.0134	0.0189	-0.01	-0.0274	0.0055	-0.0099	-0.0051
1:54:08	0.0033	-0.0071	-0.0135	0.0183	-0.0104	-0.0268	0.0048	-0.0107	-0.005
1:54:38	0.0032	-0.0071	-0.0137	0.0179	-0.0107	-0.028	0.0054	-0.0108	-0.0055
1:55:08	0.003	-0.0075	-0.0138	0.0186	-0.0111	-0.0287	0.0049	-0.0108	-0.0058
1:55:38	0.0031	-0.0079	-0.0132	0.0183	-0.0111	-0.0293	0.0042	-0.0104	-0.0063
1:56:08	0.0024	-0.0083	-0.0128	0.0182	-0.0113	-0.0298	0.0038	-0.0108	-0.0064
1:56:38	0.0017	-0.0089	-0.0129	0.0175	-0.0114	-0.0294	0.0035	-0.0108	-0.0066
1:57:08	0.0013	-0.0089	-0.0122	0.0167	-0.0113	-0.0284	0.0034	-0.0109	-0.0058
1:57:38	0.0001	-0.009	-0.0124	0.0149	-0.0108	-0.0278	0.0032	-0.0111	-0.0054
1:58:08	0.0005	-0.009	-0.0124	0.0149	-0.0107	-0.0287	0.0035	-0.0111	-0.0059
1:58:38	0.0007	-0.0089	-0.0124	0.0147	-0.0108	-0.0282	0.0037	-0.0111	-0.0056
1:59:08	0.0012	-0.0089	-0.0127	0.0145	-0.0109	-0.0277	0.0041	-0.0115	-0.0056
1:59:38	0.0012	-0.009	-0.013	0.0146	-0.0114	-0.028	0.0038	-0.0119	-0.0056
2:00:08	0.001	-0.0088	-0.0121	0.0144	-0.011	-0.0268	0.0034	-0.0118	-0.0051
2:00:38	0.0012	-0.009	-0.0122	0.0144	-0.0111	-0.0266	0.0035	-0.0116	-0.0045
2:01:08	0.0013	-0.0093	-0.0125	0.014	-0.0112	-0.0266	0.0037	-0.0119	-0.0045
2:01:38	0.0016	-0.0094	-0.0121	0.0144	-0.0106	-0.0263	0.0049	-0.0118	-0.004
2:02:08	0.0023	-0.0095	-0.0121	0.0148	-0.0107	-0.0258	0.0048	-0.0121	-0.0042
2:02:38	0.0032	-0.0088	-0.0117	0.0148	-0.0104	-0.0252	0.005	-0.0122	-0.0041
2:03:08	0.0036	-0.0087	-0.0119	0.0144	-0.0103	-0.0251	0.0049	-0.0118	-0.0041
2:03:38	0.0032	-0.0088	-0.0117	0.0147	-0.0102	-0.0251	0.0052	-0.0123	-0.0043
2:04:08	0.0035	-0.009	-0.0124	0.0145	-0.0102	-0.0256	0.0061	-0.0125	-0.0044
2:04:38	0.0037	-0.0084	-0.0126	0.0149	-0.01	-0.025	0.007	-0.0124	-0.0044
2:05:08	0.004	-0.0083	-0.0123	0.0146	-0.0104	-0.0241	0.0068	-0.0126	-0.004
2:05:38	0.0037	-0.0084	-0.0126	0.0145	-0.0106	-0.0239	0.0069	-0.0133	-0.0041
2:06:08	0.0038	-0.0089	-0.0126	0.0149	-0.0108	-0.024	0.0072	-0.0135	-0.0045
2:06:38	0.0047	-0.0093	-0.013	0.0158	-0.011	-0.024	0.0077	-0.0136	-0.0047
2:07:08	0.0055	-0.0091	-0.0138	0.0161	-0.0098	-0.0244	0.008	-0.0131	-0.0051
2:07:38	0.0053	-0.01	-0.0151	0.0164	-0.0097	-0.025	0.008	-0.0129	-0.0056
2:08:08	0.0051	-0.0104	-0.0152	0.0164	-0.0098	-0.0245	0.008	-0.0129	-0.0051
2:08:38	0.0051	-0.0102	-0.0148	0.0167	-0.0093	-0.0241	0.0079	-0.013	-0.0046
2:09:08	0.0057	-0.0104	-0.0153	0.0165	-0.0092	-0.0244	0.0078	-0.0128	-0.0051
2:09:38	0.0056	-0.0106	-0.0155	0.0164	-0.009	-0.025	0.0076	-0.0128	-0.0046
2:10:08	0.0055	-0.011	-0.015	0.0164	-0.0095	-0.0249	0.0073	-0.013	-0.0043
2:10:38	0.005	-0.0109	-0.0147	0.0161	-0.0094	-0.0249	0.0072	-0.0128	-0.0043
2:11:08	0.0053	-0.0117	-0.0147	0.0157	-0.0094	-0.025	0.0066	-0.0135	-0.0046
2:11:38	0.0055	-0.0125	-0.0152	0.0152	-0.0097	-0.0248	0.0069	-0.0145	-0.0051
2:12:08	0.0056	-0.0125	-0.0157	0.0151	-0.0095	-0.0247	0.007	-0.0146	-0.0055
2:12:38	0.0044	-0.0127	-0.0157	0.013	-0.0092	-0.0241	0.0059	-0.0145	-0.0048
2:13:08	0.0044	-0.0123	-0.0157	0.0122	-0.0087	-0.0242	0.0057	-0.0145	-0.0045
2:13:38	0.0052	-0.0121	-0.015	0.0115	-0.0084	-0.0239	0.0053	-0.0144	-0.0037
2:14:08	0.005	-0.0124	-0.0154	0.0113	-0.0084	-0.0245	0.0057	-0.0145	-0.0041
2:14:38	0.0048	-0.0124	-0.015	0.0106	-0.0083	-0.0244	0.0052	-0.0144	-0.0031
2:15:08	0.0045	-0.0121	-0.0147	0.0105	-0.0081	-0.0249	0.0043	-0.0142	-0.0031
2:15:38	0.0043	-0.0124	-0.0148	0.0098	-0.0083	-0.0254	0.0037	-0.0141	-0.0036
2:16:08	0.0042	-0.0124	-0.0153	0.0095	-0.0079	-0.0254	0.0036	-0.0139	-0.0041
2:16:38	0.0039	-0.0122	-0.0156	0.0085	-0.0075	-0.0255	0.0027	-0.0137	-0.0044
2:17:08	0.0032	-0.0119	-0.0153	0.0075	-0.0071	-0.0256	0.0017	-0.0136	-0.004
2:17:38	0.0031	-0.0116	-0.0154	0.0069	-0.0076	-0.0256	0.0008	-0.0135	-0.004
2:18:08	0.0032	-0.0114	-0.015	0.006	-0.0073	-0.0252	0.0006	-0.0134	-0.0043
2:18:38	0.0029	-0.0113	-0.015	0.0056	-0.0072	-0.026	0	-0.0132	-0.0045
2:19:08	0.0021	-0.0117	-0.015	0.0051	-0.0076	-0.0259	0.0006	-0.0131	-0.0041
2:19:38	0.0025	-0.012	-0.0151	0.0049	-0.0079	-0.0254	0.0013	-0.0134	-0.0043
2:20:08	0.0018	-0.0123	-0.0152	0.0039	-0.0082	-0.0252	0	-0.0135	-0.0049
2:20:38	0.0023	-0.012	-0.0153	0.0045	-0.0079	-0.0248	0.0002	-0.013	-0.0051
2:21:08	0.003	-0.0116	-0.0151	0.0042	-0.0077	-0.0242	0.0006	-0.0123	-0.0049
2:21:38	0.0018	-0.0119	-0.0152	0.0029	-0.0084	-0.0245	-0.0007	-0.0128	-0.0051
2:22:08	0.0013	-0.0115	-0.0157	0.0023	-0.0083	-0.0243	-0.001	-0.0127	-0.0053
2:22:38	0.0014	-0.0113	-0.0155	0.0021	-0.0084	-0.0244	-0.0011	-0.0128	-0.005
2:23:08	0.0014	-0.0116	-0.0148	0.002	-0.0087	-0.0242	-0.001	-0.0134	-0.0045
2:23:38	0.0014	-0.0118	-0.0153	0.0024	-0.0091	-0.0246	-0.0004	-0.0136	-0.0051
2:24:08	0.0017	-0.0123	-0.016	0.0022	-0.0093	-0.0249	-0.0008	-0.0138	-0.0052
2:24:38	0.0014	-0.0126	-0.0159	0.0018	-0.0091	-0.0249	-0.0007	-0.0141	-0.0058
2:25:08	0.0018	-0.013	-0.0152	0.0021	-0.0095	-0.0247	0	-0.0143	-0.0053
2:25:38	0.0017	-0.0133	-0.0156	0.0015	-0.0094	-0.0252	-0.0005	-0.0148	-0.0057
2:26:08	0.0025	-0.0127	-0.0156	0.0015	-0.009	-0.0252	-0.0004	-0.0146	-0.0062
2:26:38	0.0023	-0.0127	-0.0158	0.001	-0.0095	-0.0256	-0.0001	-0.0145	-0.0063
2:27:08	0.0019	-0.0127	-0.0151	0	-0.0088	-0.0257	-0.0005	-0.0141	-0.0061
2:27:38	0.0023	-0.0126	-0.0154	-0.0002	-0.0081	-0.0259	-0.0009	-0.0137	-0.0061
2:28:08	0.0029	-0.012	-0.015	0.0007	-0.008	-0.0259	-0.0009	-0.0136	-0.0056
2:28:38	0.0034	-0.0117	-0.0156	0.0009	-0.0075	-0.0264	-0.0013	-0.0133	-0.0057
2:29:08	0.0032	-0.0119	-0.0154	0.0014	-0.0073	-0.0264	-0.0012	-0.013	-0.0061
2:29:38	0.004	-0.0122	-0.015	0.0028	-0.0075	-0.0261	-0.0007	-0.0127	-0.005
2:30:08	0.0043	-0.0124	-0.0154	0.003	-0.0074	-0.0258	-0.0004	-0.0124	-0.0055
2:30:38	0.0047	-0.0127	-0.015	0.0034	-0.0073	-0.025	0	-0.0124	-0.0052
2:31:08	0.0046	-0.0127	-0.0145	0.0031	-0.0072	-0.0245	0	-0.0126	-0.0051
2:31:38	0.0044	-0.0121	-0.015	0.003	-0.0069	-0.0251	-0.0002	-0.0125	-0.0056
2:32:08	0.0047	-0.0121	-0.0144	0.003	-0.0069	-0.0252	0	-0.012	-0.0048
2:32:38	0.0065	-0.0119	-0.0139	0.0035	-0.007	-0.0242	-0.0004	-0.012	-0.0043
2:33:08	0.007	-0.0122	-0.0131	0.0032	-0.0069	-0.0242	-0.0004	-0.012	-0.0039
2:33:38	0.008	-0.0122	-0.0119	0.003	-0.0069	-0.0237	-0.0005	-0.0121	-0.0038
2:34:08	0.0087	-0.0122	-0.0117	0.0027	-0.0064	-0.0234	-0.0004	-0.0117	-0.0034
2:34:38	0.0089	-0.0125	-0.0106	0.003	-0.0068	-0.0222	-0.0002	-0.0121	-0.0019
2:35:08	0.0089	-0.0124	-0.0107	0.0028	-0.0064	-0.0222	-0.0001	-0.0123	-0.0013
2:35:38	0.0091	-0.0125	-0.0112	0.0037	-0.0071	-0.0221	0	-0.0122	-0.0015
2:36:08	0.0086	-0.0128	-0.011	0.0036	-0.0072	-0.022	-0.0002	-0.0124	-0.0014
2:36:38	0.0094	-0.013	-0.0115	0.0039	-0.007	-0.0222	-0.0001	-0.0122	-0.0022
2:37:08	0.0086	-0.013	-0.012	0.0039	-0.0074	-0.0223	-0.0003	-0.0127	-0.003
2:37:38	0.0096	-0.0135	-0.0127	0.0044	-0.0077	-0.0219	0	-0.0126	-0.0036
2:38:08	0.0098	-0.0138	-0.0136	0.0051	-0.008	-0.0225	-0.0005	-0.0129	-0.0044
2:38:38	0.0097	-0.0139	-0.0132	0.0051	-0.008	-0.0222	-0.0006	-0.0129	-0.0036
2:39:08	0.0096	-0.0143	-0.0136	0.0051	-0.0081	-0.0224	-0.0005	-0.0125	-0.0041
2:39:38	0.009	-0.0144	-0.0136	0.0043	-0.0081	-0.0221	-0.0013	-0.0123	-0.004
2:40:08	0.0087	-0.0144	-0.0132	0.0041	-0.0081	-0.0219	-0.0013	-0.0123	-0.0031
2:40:38	0.0079	-0.0145	-0.0129	0.0033	-0.0082	-0.0216	-0.001	-0.0124	-0.0026
2:41:08	0.0075	-0.0146	-0.0128	0.0033	-0.0084	-0.0209	-0.0015	-0.013	-0.002
2:41:38	0.0074	-0.0146	-0.013	0.0045	-0.0083	-0.0215	-0.0016	-0.0134	-0.0025
2:42:08	0.0069	-0.0155	-0.0135	0.0048	-0.0083	-0.0217	-0.0014	-0.0138	-0.0023
2:42:38	0.0065	-0.0158	-0.0138	0.0047	-0.0088	-0.0223	-0.0017	-0.014	-0.0022
2:43:08	0.0063	-0.0157	-0.0135	0.0049	-0.0086	-0.0229	-0.0022	-0.0137	-0.0025
2:43:38	0.007	-0.0154	-0.0138	0.0048	-0.0084	-0.0233	-0.0021	-0.0134	-0.0037
2:44:08	0.007	-0.0157	-0.0132	0.0044	-0.0084	-0.0227	-0.0023	-0.0134	-0.0039
2:44:38	0.0074	-0.0153	-0.0134	0.0047	-0.0087	-0.0227	-0.0019	-0.014	-0.0035
2:45:08	0.0076	-0.0152	-0.0134	0.0059	-0.0093	-0.023	-0.0012	-0.0138	-0.0035
2:45:38	0.0073	-0.015	-0.0137	0.0055	-0.009	-0.0231	-0.0008	-0.014	-0.003
2:46:08	0.0074	-0.015	-0.0143	0.005	-0.009	-0.0239	-0.0007	-0.0141	-0.0025
2:46:38	0.0069	-0.0148	-0.0151	0.0048	-0.0089	-0.0242	-0.0003	-0.0141	-0.0025
2:47:08	0.0068	-0.0143	-0.0154	0.0049	-0.0089	-0.024	-0.0002	-0.0142	-0.002
2:47:38	0.0068	-0.0145	-0.0151	0.0056	-0.009	-0.0239	-0.0006	-0.0139	-0.0021
2:48:08	0.0075	-0.0143	-0.0156	0.0057	-0.0082	-0.0241	-0.0007	-0.0139	-0.0019
2:48:38	0.0062	-0.0143	-0.0165	0.0055	-0.0082	-0.0235	-0.001	-0.0143	-0.0013
2:49:08	0.006	-0.0144	-0.0169	0.0056	-0.0087	-0.0239	-0.0009	-0.0143	-0.0018
2:49:38	0.0059	-0.0142	-0.0171	0.0055	-0.0086	-0.0245	-0.0012	-0.0146	-0.002
2:50:08	0.0055	-0.0137	-0.0174	0.0048	-0.0085	-0.0248	-0.0018	-0.0146	-0.0021
2:50:38	0.0059	-0.0137	-0.0181	0.0051	-0.0084	-0.0261	-0.0018	-0.0144	-0.0028
2:51:08	0.0064	-0.0134	-0.0178	0.0053	-0.0083	-0.0258	-0.001	-0.0142	-0.0022
2:51:38	0.0067	-0.0131	-0.0183	0.0055	-0.0084	-0.0254	-0.0009	-0.0141	-0.0027
2:52:08	0.0068	-0.0133	-0.0183	0.005	-0.0083	-0.0248	-0.0011	-0.0141	-0.0027
2:52:38	0.0069	-0.0137	-0.0183	0.0045	-0.0084	-0.0248	-0.0017	-0.0141	-0.0026
2:53:08	0.0078	-0.0141	-0.0179	0.0049	-0.0085	-0.0243	-0.0014	-0.014	-0.0027
2:53:38	0.0082	-0.0141	-0.0181	0.0043	-0.0083	-0.0247	-0.0017	-0.0138	-0.0018
2:54:08	0.0092	-0.0143	-0.0178	0.0052	-0.0083	-0.0253	-0.0005	-0.0141	-0.0018
2:54:38	0.0092	-0.0147	-0.0179	0.0054	-0.0083	-0.0255	-0.0001	-0.014	-0.0015
2:55:08	0.0089	-0.0151	-0.018	0.0052	-0.0084	-0.026	0.0001	-0.0142	-0.0023
2:55:38	0.009	-0.015	-0.0184	0.0054	-0.0083	-0.0265	-0.0001	-0.0138	-0.0028
2:56:08	0.0084	-0.015	-0.0178	0.0056	-0.0084	-0.027	-0.0005	-0.0138	-0.0026
2:56:38	0.0074	-0.0152	-0.0179	0.0054	-0.0085	-0.0267	-0.0006	-0.0137	-0.0026
2:57:08	0.0069	-0.0154	-0.0177	0.005	-0.008	-0.0262	-0.0008	-0.0131	-0.0022
2:57:38	0.0075	-0.0155	-0.0182	0.0047	-0.008	-0.0263	-0.0001	-0.0131	-0.0018
2:58:08	0.0074	-0.0156	-0.0188	0.0053	-0.0085	-0.0272	0.0001	-0.0134	-0.0018
2:58:38	0.0066	-0.0152	-0.0182	0.006	-0.0079	-0.0273	0.001	-0.0138	-0.0009
2:59:08	0.007	-0.0153	-0.0178	0.0054	-0.0081	-0.027	0.0012	-0.0142	-0.0004
2:59:38	0.0063	-0.0158	-0.0178	0.0048	-0.0081	-0.0268	0.0008	-0.0143	-0.0002
3:00:08	0.0062	-0.016	-0.0181	0.0047	-0.0077	-0.0276	0.0007	-0.0141	-0.0003
3:00:38	0.005	-0.0157	-0.018	0.0039	-0.0075	-0.0266	0.0001	-0.0139	0.0005
3:01:08	0.0051	-0.0153	-0.0176	0.0031	-0.0073	-0.0261	-0.0009	-0.0137	0.001
3:01:38	0.0053	-0.0154	-0.0174	0.0026	-0.0068	-0.0262	-0.0011	-0.0134	0.0012
3:02:08	0.0056	-0.0154	-0.0177	0.0021	-0.0071	-0.026	-0.0009	-0.0133	0.0015
3:02:38	0.0055	-0.016	-0.0178	0.0021	-0.0075	-0.0259	-0.0013	-0.0139	0.0012
3:03:08	0.0068	-0.0161	-0.0179	0.0028	-0.0069	-0.026	0.0009	-0.0134	0.0016
3:03:38	0.0069	-0.0166	-0.019	0.0029	-0.0073	-0.0257	0.0004	-0.0145	0.0018
3:04:08	0.0065	-0.0166	-0.0192	0.0025	-0.0076	-0.0253	0.0007	-0.0148	0.0013
3:04:38	0.0071	-0.0169	-0.0186	0.0023	-0.0079	-0.0256	0.0003	-0.0149	0.0017
3:05:08	0.008	-0.0166	-0.0185	0.0029	-0.008	-0.0257	0.0004	-0.0149	0.0015
3:05:38	0.0075	-0.0162	-0.0183	0.0033	-0.0078	-0.025	0.0004	-0.0147	0.0022
3:06:08	0.0079	-0.0162	-0.0184	0.0032	-0.0073	-0.025	0.0001	-0.0147	0.0019
3:06:38	0.0079	-0.0156	-0.0178	0.0036	-0.0072	-0.025	0.0008	-0.0145	0.0025
3:07:08	0.0074	-0.0155	-0.017	0.0028	-0.0074	-0.0251	0.0019	-0.0141	0.0029
3:07:38	0.0069	-0.0155	-0.0164	0.0024	-0.0074	-0.0248	0.0019	-0.0138	0.0031
3:08:08	0.006	-0.0156	-0.0166	0.0021	-0.0074	-0.0245	0.0021	-0.0134	0.0033
3:08:38	0.0057	-0.015	-0.017	0.0021	-0.0066	-0.0244	0.0018	-0.0129	0.0028
3:09:08	0.0065	-0.0148	-0.0174	0.0015	-0.0069	-0.0247	0.0016	-0.013	0.0027
3:09:38	0.0071	-0.0148	-0.0173	0.0012	-0.0065	-0.0251	0.0011	-0.0131	0.0031
3:10:08	0.0082	-0.0152	-0.0172	0.0013	-0.0062	-0.0247	0.0011	-0.013	0.0036
3:10:38	0.0088	-0.015	-0.0187	0.0013	-0.0064	-0.0251	0.0009	-0.0128	0.0035
3:11:08	0.0081	-0.0146	-0.0189	0.0014	-0.006	-0.0252	-0.0005	-0.0125	0.0028
3:11:38	0.0084	-0.0144	-0.0186	0.001	-0.0059	-0.0246	-0.0012	-0.0126	0.003
3:12:08	0.0079	-0.0142	-0.0186	0.0009	-0.0063	-0.0243	-0.0006	-0.0121	0.0031
3:12:38	0.0075	-0.0142	-0.018	0.001	-0.0066	-0.0244	0	-0.012	0.0031
3:13:08	0.0074	-0.0141	-0.0183	0.0009	-0.0069	-0.0247	0.0005	-0.0118	0.0022
3:13:38	0.007	-0.0146	-0.0175	0.0012	-0.0068	-0.0244	0.0011	-0.0122	0.0016
3:14:08	0.0062	-0.0148	-0.0173	0.0013	-0.007	-0.0247	0.0008	-0.0121	0.0013
3:14:38	0.0065	-0.0153	-0.0168	0.0018	-0.007	-0.0242	0.0004	-0.0126	0.0017
3:15:08	0.0067	-0.0155	-0.0162	0.0029	-0.0069	-0.0238	0.0006	-0.0125	0.0015
3:15:38	0.0075	-0.0157	-0.0162	0.0024	-0.0066	-0.0233	0.001	-0.0123	0.0014
3:16:08	0.008	-0.0156	-0.0162	0.0025	-0.0066	-0.0227	0.001	-0.0121	0.0021
3:16:38	0.0088	-0.0158	-0.0164	0.0035	-0.0064	-0.0221	0.0019	-0.0127	0.0014
3:17:08	0.0086	-0.016	-0.0175	0.0036	-0.0064	-0.0219	0.0009	-0.0129	0.001
3:17:38	0.0094	-0.0161	-0.0183	0.0039	-0.0063	-0.0222	0.0012	-0.0126	0.0006
3:18:08	0.0092	-0.0164	-0.0189	0.004	-0.0061	-0.0224	0.0006	-0.0127	0.0001
3:18:38	0.0093	-0.0163	-0.0197	0.0036	-0.006	-0.022	0.0006	-0.0125	-0.0001
3:19:08	0.0081	-0.0162	-0.0198	0.0041	-0.0056	-0.0222	-0.0001	-0.012	-0.0001
3:19:38	0.0075	-0.016	-0.0202	0.0045	-0.0055	-0.0228	0.0005	-0.0119	0.0002
3:20:08	0.0066	-0.0164	-0.0197	0.004	-0.0052	-0.0231	0.0003	-0.0116	0.0007
3:20:38	0.0065	-0.0168	-0.0197	0.005	-0.0049	-0.0236	0.0013	-0.0111	0.0003
3:21:08	0.0057	-0.0162	-0.0207	0.0059	-0.0044	-0.0245	0.0007	-0.0107	-0.0003
3:21:38	0.0051	-0.0162	-0.0213	0.0058	-0.0045	-0.0245	0.0005	-0.0107	-0.0004
3:22:08	0.006	-0.0166	-0.0222	0.0061	-0.0042	-0.0246	0.0016	-0.0108	-0.0007
3:22:38	0.0073	-0.0173	-0.0222	0.0071	-0.0042	-0.0246	0.0021	-0.0107	-0.001
3:23:08	0.007	-0.0174	-0.0235	0.0073	-0.0042	-0.0247	0.0024	-0.0107	-0.0011
3:23:38	0.0074	-0.0174	-0.0239	0.0069	-0.004	-0.0251	0.0025	-0.0105	-0.0006
3:24:08	0.0073	-0.017	-0.0241	0.0071	-0.0035	-0.0253	0.0024	-0.0102	-0.0009
3:24:38	0.0084	-0.0168	-0.0238	0.0078	-0.0035	-0.0253	0.0029	-0.0104	-0.0001
3:25:08	0.008	-0.0167	-0.0232	0.0076	-0.0026	-0.0254	0.0035	-0.0101	0.0005
3:25:38	0.0075	-0.0171	-0.0237	0.0074	-0.0028	-0.0253	0.0035	-0.0107	0.0007
3:26:08	0.0072	-0.017	-0.0232	0.0073	-0.0025	-0.0248	0.0035	-0.0106	0.0013
3:26:38	0.0064	-0.0171	-0.0231	0.0073	-0.0027	-0.0248	0.0036	-0.0105	0.0011
3:27:08	0.0056	-0.0181	-0.0224	0.0072	-0.0029	-0.0248	0.0031	-0.0104	0.0023
3:27:38	0.0052	-0.0182	-0.0224	0.0064	-0.003	-0.0248	0.0025	-0.0106	0.0028
3:28:08	0.0047	-0.0182	-0.0226	0.0047	-0.0029	-0.024	0.003	-0.0097	0.003
3:28:38	0.0043	-0.0177	-0.0231	0.0046	-0.0024	-0.0238	0.0026	-0.009	0.0034
3:29:08	0.004	-0.0174	-0.0235	0.004	-0.0026	-0.024	0.0028	-0.0091	0.0031
3:29:38	0.0047	-0.0176	-0.0241	0.0037	-0.0027	-0.0242	0.0025	-0.0094	0.0027
3:30:08	0.0047	-0.0176	-0.0234	0.0027	-0.0027	-0.0235	0.002	-0.0093	0.003
3:30:38	0.0049	-0.0184	-0.0235	0.0029	-0.0031	-0.0232	0.0019	-0.0093	0.0031
3:31:08	0.0058	-0.0185	-0.024	0.0031	-0.0029	-0.0226	0.0025	-0.0093	0.0027
3:31:38	0.0049	-0.0184	-0.0238	0.0033	-0.0033	-0.0222	0.0032	-0.0091	0.0027
3:32:08	0.0046	-0.0185	-0.024	0.0035	-0.0029	-0.0223	0.0032	-0.0087	0.0024
3:32:38	0.0052	-0.0186	-0.0241	0.0036	-0.0036	-0.022	0.003	-0.0094	0.0024
3:33:08	0.0061	-0.0186	-0.0234	0.0043	-0.0034	-0.0216	0.0031	-0.0096	0.0025
3:33:38	0.0065	-0.0187	-0.0236	0.0047	-0.0031	-0.0209	0.0032	-0.0096	0.0032
3:34:08	0.0068	-0.0187	-0.0232	0.005	-0.0034	-0.0209	0.0041	-0.0096	0.0031
3:34:38	0.006	-0.0196	-0.0231	0.004	-0.0042	-0.0214	0.0031	-0.01	0.0027
3:35:08	0.0062	-0.0193	-0.0228	0.0052	-0.0043	-0.021	0.0035	-0.0098	0.003
3:35:38	0.0055	-0.0192	-0.0227	0.0048	-0.0048	-0.0211	0.003	-0.01	0.003
3:36:08	0.0057	-0.0197	-0.0217	0.0048	-0.005	-0.0208	0.0027	-0.0103	0.0028
3:36:38	0.005	-0.0197	-0.0216	0.0045	-0.0052	-0.021	0.0034	-0.0101	0.0033
3:37:08	0.0056	-0.0194	-0.022	0.0037	-0.0052	-0.0219	0.0032	-0.0098	0.0032
3:37:38	0.006	-0.0196	-0.0214	0.0033	-0.0054	-0.0218	0.0031	-0.0096	0.0042
3:38:08	0.0053	-0.0198	-0.0214	0.0037	-0.0055	-0.0215	0.0034	-0.0097	0.0046
3:38:38	0.0053	-0.02	-0.0214	0.0039	-0.0053	-0.0215	0.0041	-0.0101	0.0041
3:39:08	0.0054	-0.0203	-0.0211	0.0041	-0.0051	-0.0213	0.0048	-0.01	0.0042
3:39:38	0.0057	-0.0201	-0.021	0.0048	-0.0049	-0.0211	0.0057	-0.0099	0.0042
3:40:08	0.006	-0.0205	-0.0212	0.0052	-0.0046	-0.0212	0.0055	-0.0093	0.0043
3:40:38	0.0063	-0.0206	-0.0213	0.0055	-0.0043	-0.0216	0.0056	-0.0089	0.0044
3:41:08	0.007	-0.0205	-0.021	0.0055	-0.0035	-0.0215	0.0065	-0.0088	0.0044
3:41:38	0.0066	-0.0202	-0.021	0.0047	-0.0037	-0.0216	0.0056	-0.009	0.0047
3:42:08	0.0067	-0.0202	-0.0207	0.0053	-0.0038	-0.0219	0.0053	-0.0089	0.0046
3:42:38	0.0069	-0.0198	-0.0207	0.0052	-0.0033	-0.0224	0.0056	-0.0083	0.004
3:43:08	0.0069	-0.0198	-0.0209	0.005	-0.0036	-0.0222	0.0052	-0.0079	0.0042
3:43:38	0.0075	-0.0195	-0.0207	0.0052	-0.0036	-0.0224	0.0056	-0.0077	0.0046
3:44:08	0.0085	-0.019	-0.0214	0.0052	-0.0035	-0.0234	0.0065	-0.0073	0.0048
3:44:38	0.0091	-0.0187	-0.0209	0.0054	-0.0032	-0.0226	0.0069	-0.0068	0.0053
3:45:08	0.0084	-0.0187	-0.0211	0.0059	-0.0033	-0.0226	0.008	-0.0069	0.0054
3:45:38	0.008	-0.0191	-0.0209	0.0059	-0.0032	-0.0233	0.0086	-0.0068	0.0052
3:46:08	0.0087	-0.0197	-0.0204	0.0056	-0.003	-0.0222	0.0084	-0.0068	0.0059
3:46:38	0.007	-0.0199	-0.0206	0.0056	-0.0026	-0.0224	0.0082	-0.0066	0.0055
3:47:08	0.0058	-0.0201	-0.0208	0.0054	-0.0023	-0.0221	0.0081	-0.0065	0.0051
3:47:38	0.0052	-0.0202	-0.0211	0.0051	-0.0022	-0.0224	0.0081	-0.0064	0.0041
3:48:08	0.0053	-0.02	-0.0217	0.0051	-0.0024	-0.0233	0.0082	-0.0065	0.0036
3:48:38	0.0059	-0.0203	-0.0227	0.0054	-0.0026	-0.0242	0.0091	-0.0065	0.0029
3:49:08	0.0069	-0.0205	-0.0229	0.0059	-0.0027	-0.024	0.0097	-0.0067	0.003
3:49:38	0.0061	-0.0207	-0.0241	0.0063	-0.0027	-0.0244	0.0103	-0.0067	0.003
3:50:08	0.006	-0.0209	-0.0236	0.0058	-0.0029	-0.0232	0.0107	-0.007	0.0037
3:50:38	0.0052	-0.0205	-0.0238	0.0061	-0.0029	-0.0227	0.0104	-0.0072	0.0035
3:51:08	0.004	-0.0211	-0.0242	0.0051	-0.0033	-0.0229	0.0106	-0.0075	0.0036
3:51:38	0.0041	-0.0216	-0.0243	0.0055	-0.0036	-0.023	0.0103	-0.0078	0.0038
3:52:08	0.0026	-0.0216	-0.0238	0.0047	-0.0035	-0.0229	0.0092	-0.0078	0.0035
3:52:38	0.0027	-0.0213	-0.0238	0.0046	-0.0034	-0.0223	0.009	-0.0082	0.0035
3:53:08	0.0029	-0.0216	-0.0236	0.0037	-0.0035	-0.0226	0.0083	-0.0087	0.0034
3:53:38	0.0037	-0.0219	-0.0241	0.003	-0.0039	-0.0229	0.008	-0.0094	0.0038
3:54:08	0.0033	-0.0217	-0.0248	0.0034	-0.004	-0.0237	0.0084	-0.0089	0.0035
3:54:38	0.0037	-0.0223	-0.0255	0.0035	-0.0044	-0.0246	0.0084	-0.0098	0.0021
3:55:08	0.0023	-0.0225	-0.0263	0.0038	-0.0045	-0.0252	0.0084	-0.0094	0.0021
3:55:38	0.0011	-0.0221	-0.0273	0.0035	-0.0041	-0.0253	0.0086	-0.0093	0.0017
3:56:08	0.0012	-0.0222	-0.0274	0.0048	-0.0039	-0.0258	0.0088	-0.0093	0.0016
3:56:38	0.0001	-0.0223	-0.0276	0.0052	-0.004	-0.0258	0.0088	-0.009	0.0012
3:57:08	-0.0004	-0.0221	-0.0278	0.0048	-0.004	-0.0263	0.0082	-0.0092	0.0002
3:57:38	-0.0014	-0.0223	-0.0277	0.0036	-0.0044	-0.0266	0.007	-0.0094	0.0003
3:58:08	-0.0002	-0.0224	-0.0281	0.0036	-0.0047	-0.0276	0.0073	-0.0094	0.0003
3:58:38	0.0008	-0.0222	-0.0285	0.0046	-0.0045	-0.0271	0.0081	-0.0091	0.0003
3:59:08	0.0019	-0.0222	-0.0283	0.0059	-0.0045	-0.0265	0.0091	-0.0087	-0.0004
3:59:38	0.0022	-0.0223	-0.0284	0.0061	-0.0042	-0.0262	0.009	-0.0085	-0.0006
4:00:08	0.0017	-0.0224	-0.0283	0.0061	-0.0044	-0.0258	0.0089	-0.0084	0
4:00:38	0.0017	-0.0229	-0.028	0.0063	-0.0045	-0.0249	0.008	-0.0086	0
4:01:08	0.001	-0.0226	-0.0275	0.0067	-0.0044	-0.0244	0.0078	-0.009	0.0017
4:01:38	0.0019	-0.0226	-0.0282	0.0076	-0.0046	-0.0243	0.0084	-0.0095	0.0015
4:02:08	0.0014	-0.0221	-0.0276	0.0078	-0.0045	-0.0236	0.0085	-0.0093	0.0021
4:02:38	0.0012	-0.0229	-0.0276	0.0079	-0.0053	-0.0243	0.0087	-0.0093	0.0019
4:03:08	0.0017	-0.023	-0.0276	0.0071	-0.0049	-0.0243	0.0089	-0.0093	0.0016
4:03:38	0.0014	-0.0229	-0.027	0.007	-0.0047	-0.0237	0.0092	-0.0088	0.0017
4:04:08	0.0016	-0.0226	-0.0269	0.0075	-0.0046	-0.0232	0.0088	-0.0085	0.0022
4:04:38	0.0013	-0.0232	-0.0272	0.0074	-0.0051	-0.0229	0.0093	-0.0083	0.0027
4:05:08	0.0008	-0.0233	-0.0269	0.0068	-0.0043	-0.0231	0.0087	-0.0078	0.0027
4:05:38	0.0006	-0.0235	-0.0266	0.0065	-0.0044	-0.0227	0.0081	-0.0074	0.0031
4:06:08	0.0011	-0.0232	-0.0261	0.0065	-0.0048	-0.0227	0.008	-0.0076	0.0032
4:06:38	0.0012	-0.024	-0.0263	0.0067	-0.0053	-0.0229	0.0076	-0.0077	0.0033
4:07:08	0.001	-0.0244	-0.0266	0.0069	-0.0053	-0.0236	0.0076	-0.0078	0.0033
4:07:38	0.001	-0.0245	-0.0273	0.0066	-0.005	-0.0239	0.0083	-0.008	0.0028
4:08:08	0.0017	-0.0244	-0.028	0.0066	-0.005	-0.0245	0.0082	-0.0082	0.0022
4:08:38	0.0021	-0.0239	-0.0286	0.0062	-0.0048	-0.0242	0.009	-0.0081	0.0014
4:09:08	0.003	-0.0237	-0.0289	0.006	-0.0041	-0.0249	0.0092	-0.008	0.0003
4:09:38	0.0022	-0.0232	-0.0302	0.0057	-0.0041	-0.026	0.0083	-0.0079	-0.0002
4:10:08	0.0016	-0.0235	-0.0305	0.0056	-0.0039	-0.026	0.0076	-0.0076	-0.0002
4:10:38	0.0011	-0.0234	-0.0302	0.0049	-0.0036	-0.0265	0.0075	-0.0074	-0.0003
4:11:08	0.0017	-0.0238	-0.03	0.0049	-0.0038	-0.0255	0.0074	-0.0077	0.0002
4:11:38	0.0019	-0.0242	-0.0299	0.0047	-0.0042	-0.0256	0.0073	-0.0079	-0.0004
4:12:08	0.0021	-0.0242	-0.0298	0.0058	-0.0044	-0.0257	0.0072	-0.0079	-0.0004
4:12:38	0.0022	-0.0245	-0.0298	0.0067	-0.0048	-0.0262	0.0071	-0.0079	-0.0006
4:13:08	0.0016	-0.025	-0.0295	0.0064	-0.0048	-0.0258	0.0068	-0.0078	-0.0006
4:13:38	0.0005	-0.0252	-0.0297	0.0061	-0.0053	-0.026	0.0071	-0.0081	-0.0007
4:14:08	0.0003	-0.0256	-0.0304	0.0055	-0.0056	-0.0255	0.0064	-0.0082	-0.0006
4:14:38	0	-0.0259	-0.0302	0.0059	-0.0057	-0.0252	0.0066	-0.0083	0
4:15:08	0	-0.0264	-0.03	0.0066	-0.0057	-0.0247	0.0067	-0.0085	0.0005
4:15:38	0.0011	-0.0256	-0.0308	0.0075	-0.0057	-0.0254	0.0073	-0.0084	-0.0003
4:16:08	0.0006	-0.0251	-0.0311	0.0074	-0.0058	-0.0254	0.0067	-0.0078	-0.0005
4:16:38	0.0002	-0.0254	-0.0315	0.0072	-0.0053	-0.0253	0.0056	-0.0078	-0.0006
4:17:08	-0.0009	-0.0257	-0.0315	0.0068	-0.0053	-0.0255	0.0039	-0.008	-0.0011
4:17:38	0	-0.0257	-0.032	0.0075	-0.0047	-0.0257	0.0046	-0.0081	-0.0011
4:18:08	0.0001	-0.0254	-0.0327	0.0082	-0.0046	-0.026	0.0051	-0.0078	-0.0008
4:18:38	0.0006	-0.0247	-0.033	0.0078	-0.0052	-0.0263	0.005	-0.0078	-0.0018
4:19:08	0.0004	-0.0249	-0.0328	0.0068	-0.0054	-0.0263	0.0047	-0.0078	-0.001
4:19:38	0.0004	-0.0254	-0.033	0.0065	-0.0052	-0.0266	0.0055	-0.0079	-0.0015
4:20:08	0.0006	-0.0255	-0.0326	0.0063	-0.0055	-0.0265	0.0057	-0.0081	-0.0011
4:20:38	0.0001	-0.0259	-0.0325	0.0061	-0.0054	-0.0266	0.0064	-0.0081	-0.0013
4:21:08	-0.0007	-0.0258	-0.0331	0.0051	-0.005	-0.0265	0.0062	-0.0081	-0.0012
4:21:38	-0.0015	-0.0254	-0.0336	0.0042	-0.0054	-0.0263	0.0056	-0.0078	-0.001
4:22:08	-0.0019	-0.0249	-0.0335	0.0042	-0.0055	-0.0254	0.0047	-0.0079	-0.0003
4:22:38	-0.0017	-0.0245	-0.0333	0.004	-0.0054	-0.0247	0.0049	-0.0078	0.0003
4:23:08	-0.0018	-0.0244	-0.0333	0.004	-0.0053	-0.0243	0.0048	-0.0077	0.0005
4:23:38	-0.0018	-0.0248	-0.0326	0.003	-0.0053	-0.0232	0.0041	-0.0081	0.0011
4:24:08	-0.0024	-0.0248	-0.0333	0.003	-0.0054	-0.0236	0.0042	-0.0084	0.0012
4:24:38	-0.0027	-0.0253	-0.0333	0.0026	-0.0055	-0.0232	0.0042	-0.0083	0.0008
4:25:08	-0.0032	-0.0249	-0.0335	0.0024	-0.0051	-0.0236	0.0046	-0.0082	0.0007
4:25:38	-0.0041	-0.025	-0.0338	0.0026	-0.0051	-0.0238	0.0049	-0.0081	0.001
4:26:08	-0.0039	-0.0252	-0.0341	0.0018	-0.0052	-0.0243	0.0039	-0.0083	0.0006
4:26:38	-0.0028	-0.0251	-0.0333	0.0019	-0.0056	-0.0242	0.0038	-0.0082	0.001
4:27:08	-0.0024	-0.0255	-0.0331	0.0024	-0.0059	-0.0245	0.004	-0.0087	0.0011
4:27:38	-0.0021	-0.0265	-0.0328	0.0025	-0.0065	-0.0241	0.0037	-0.0087	0.0009
4:28:08	-0.0017	-0.0269	-0.0327	0.0035	-0.0066	-0.0241	0.0034	-0.0089	0.0004
4:28:38	-0.0018	-0.0273	-0.033	0.0035	-0.0064	-0.0249	0.0029	-0.0087	-0.0001
4:29:08	-0.0016	-0.0276	-0.0331	0.0033	-0.0065	-0.0251	0.0026	-0.0084	-0.0001
4:29:38	-0.0024	-0.0277	-0.033	0.0031	-0.0062	-0.0251	0.0025	-0.0084	0.0006
4:30:08	-0.0024	-0.0274	-0.0324	0.0034	-0.0062	-0.0252	0.0032	-0.0082	0.0008
4:30:38	-0.0022	-0.0271	-0.0323	0.0032	-0.0059	-0.0252	0.0027	-0.0079	0.0008
4:31:08	-0.0017	-0.0271	-0.032	0.0038	-0.0056	-0.0252	0.0028	-0.008	0.001
4:31:38	-0.0017	-0.0275	-0.0318	0.0037	-0.0063	-0.0249	0.0022	-0.0084	0.0013
4:32:08	-0.0029	-0.0278	-0.032	0.0033	-0.0061	-0.0252	0.002	-0.0086	0.0007
4:32:38	-0.0027	-0.0282	-0.032	0.0039	-0.0065	-0.0255	0.0034	-0.0087	0.0011
4:33:08	-0.0034	-0.0283	-0.0314	0.003	-0.0067	-0.0253	0.0032	-0.0088	0.0017
4:33:38	-0.0029	-0.0281	-0.031	0.0027	-0.0066	-0.0256	0.004	-0.0084	0.0023
4:34:08	-0.0036	-0.0277	-0.0314	0.0025	-0.0066	-0.0255	0.0031	-0.0081	0.002
4:34:38	-0.0035	-0.0281	-0.0321	0.0021	-0.007	-0.0256	0.0028	-0.0083	0.0013
4:35:08	-0.0033	-0.0284	-0.0323	0.0024	-0.0069	-0.026	0.003	-0.0084	0.0009
4:35:38	-0.0022	-0.0285	-0.032	0.0036	-0.0069	-0.026	0.0037	-0.0086	0.0013
4:36:08	-0.0017	-0.0284	-0.0323	0.0039	-0.0064	-0.0255	0.0036	-0.0085	0.0016
4:36:38	-0.0019	-0.0285	-0.0322	0.004	-0.0058	-0.0253	0.0046	-0.0086	0.002
4:37:08	-0.0026	-0.0283	-0.0322	0.0039	-0.006	-0.0253	0.0042	-0.0087	0.0016
4:37:38	-0.0023	-0.0281	-0.0316	0.004	-0.0061	-0.025	0.0045	-0.0086	0.0018
4:38:08	-0.0029	-0.028	-0.032	0.0042	-0.0056	-0.0248	0.0029	-0.009	0.0014
4:38:38	-0.0026	-0.0281	-0.0317	0.0054	-0.0056	-0.025	0.0033	-0.0088	0.0016
4:39:08	-0.0028	-0.028	-0.0317	0.006	-0.0062	-0.0244	0.0038	-0.0087	0.0018
4:39:38	-0.0031	-0.0283	-0.0309	0.0057	-0.0068	-0.0236	0.0034	-0.0083	0.0023
4:40:08	-0.0038	-0.0286	-0.0308	0.0055	-0.0075	-0.0237	0.0031	-0.0086	0.0023
4:40:38	-0.0044	-0.0286	-0.0308	0.0055	-0.0079	-0.0235	0.0035	-0.0086	0.0021
4:41:08	-0.0056	-0.0283	-0.0313	0.0049	-0.0079	-0.0244	0.0024	-0.0084	0.0015
4:41:38	-0.0052	-0.0287	-0.0313	0.0047	-0.008	-0.0245	0.0031	-0.0083	0.0011
4:42:08	-0.0052	-0.0288	-0.032	0.0047	-0.0081	-0.0251	0.004	-0.0082	-0.0001
4:42:38	-0.0054	-0.0297	-0.032	0.0045	-0.008	-0.0247	0.0041	-0.0084	0.0002
4:43:08	-0.0063	-0.0297	-0.0321	0.0038	-0.0082	-0.0251	0.0041	-0.0089	-0.0001
4:43:38	-0.0062	-0.0297	-0.0325	0.0038	-0.0078	-0.025	0.0043	-0.0089	-0.0005
4:44:08	-0.006	-0.0305	-0.0327	0.0037	-0.0077	-0.0249	0.0042	-0.009	-0.0008
4:44:38	-0.006	-0.0304	-0.0325	0.004	-0.0078	-0.0247	0.0043	-0.009	-0.0005
4:45:08	-0.0061	-0.031	-0.0324	0.003	-0.0083	-0.0249	0.0035	-0.0092	-0.0003
4:45:38	-0.0064	-0.0314	-0.0325	0.0033	-0.0086	-0.0251	0.0038	-0.0096	-0.0005
4:46:08	-0.0072	-0.0318	-0.032	0.0035	-0.0086	-0.0254	0.0032	-0.0098	-0.0006
4:46:38	-0.0061	-0.0322	-0.0323	0.0043	-0.0092	-0.026	0.0041	-0.0099	-0.0007
4:47:08	-0.0055	-0.0324	-0.0316	0.005	-0.0093	-0.0252	0.0046	-0.0101	-0.0002
4:47:38	-0.0049	-0.0318	-0.032	0.0054	-0.0092	-0.0252	0.005	-0.0097	0.0002
4:48:08	-0.0043	-0.0316	-0.0319	0.0055	-0.0086	-0.0253	0.005	-0.0094	0
4:48:38	-0.0035	-0.0314	-0.0319	0.0062	-0.0087	-0.0258	0.006	-0.0091	-0.0001
4:49:08	-0.0027	-0.0312	-0.032	0.0065	-0.0086	-0.025	0.006	-0.0088	0
4:49:38	-0.0035	-0.0313	-0.0317	0.0058	-0.0091	-0.0244	0.0056	-0.0086	0.0005
4:50:08	-0.0038	-0.0316	-0.0318	0.0055	-0.0093	-0.0235	0.0051	-0.0086	0.0011
4:50:38	-0.0032	-0.0317	-0.0329	0.0062	-0.0094	-0.0238	0.0056	-0.0084	0.0008
4:51:08	-0.0035	-0.0319	-0.0333	0.0064	-0.0091	-0.0237	0.0051	-0.008	0.0011
4:51:38	-0.0037	-0.0317	-0.0331	0.0069	-0.0086	-0.0228	0.0052	-0.008	0.0021
4:52:08	-0.0031	-0.0314	-0.0331	0.0076	-0.0086	-0.0225	0.0051	-0.0078	0.0024
4:52:38	-0.0025	-0.0312	-0.0331	0.0079	-0.0088	-0.0224	0.0048	-0.0079	0.0023
4:53:08	-0.0027	-0.0317	-0.0335	0.0077	-0.0088	-0.0221	0.0048	-0.008	0.0023
4:53:38	-0.0028	-0.0315	-0.0332	0.0076	-0.0081	-0.0226	0.0054	-0.0071	0.002
4:54:08	-0.0028	-0.0321	-0.0334	0.0073	-0.0082	-0.0226	0.0058	-0.0075	0.0024
4:54:38	-0.0032	-0.032	-0.0327	0.0072	-0.0083	-0.0232	0.0058	-0.0076	0.0027
4:55:08	-0.0032	-0.0326	-0.0322	0.0073	-0.0086	-0.023	0.0054	-0.008	0.0023
4:55:38	-0.0023	-0.0326	-0.0323	0.0073	-0.0091	-0.0231	0.0053	-0.008	0.0017
4:56:08	-0.0012	-0.0327	-0.0325	0.0078	-0.0094	-0.0231	0.0058	-0.008	0.0016
4:56:38	-0.0019	-0.0323	-0.0327	0.0063	-0.0094	-0.0235	0.0052	-0.0078	0.0011
4:57:08	-0.0017	-0.0331	-0.0339	0.0067	-0.0103	-0.0245	0.0057	-0.0084	0.0002
4:57:38	-0.0011	-0.0333	-0.0331	0.0063	-0.0106	-0.0236	0.0055	-0.0085	0.0002
4:58:08	-0.0014	-0.0329	-0.033	0.0063	-0.0103	-0.0232	0.0052	-0.0089	-0.0001
4:58:38	-0.0012	-0.0329	-0.0335	0.0064	-0.0105	-0.0234	0.0058	-0.0091	0.0001
4:59:08	-0.0014	-0.0326	-0.0339	0.0057	-0.0107	-0.0232	0.0057	-0.0091	0.0004
4:59:38	-0.0012	-0.0327	-0.0342	0.0059	-0.0105	-0.023	0.0058	-0.0093	-0.0003
5:00:08	-0.001	-0.0325	-0.0343	0.0056	-0.0107	-0.0227	0.0051	-0.0098	-0.0001
5:00:38	-0.0012	-0.0328	-0.0342	0.0052	-0.0106	-0.0225	0.005	-0.0106	0
5:01:08	-0.0015	-0.0331	-0.0339	0.0054	-0.0106	-0.0232	0.0052	-0.0109	-0.0002
5:01:38	-0.0015	-0.033	-0.0339	0.0048	-0.0106	-0.0236	0.0056	-0.0107	-0.0005
5:02:08	-0.0003	-0.0327	-0.0338	0.0046	-0.0098	-0.0235	0.0058	-0.0105	-0.0003
5:02:38	-0.0001	-0.0322	-0.0334	0.0049	-0.0096	-0.0229	0.0065	-0.0103	0
5:03:08	-0.0001	-0.032	-0.0335	0.0057	-0.0101	-0.0234	0.0072	-0.0103	-0.0002
5:03:38	0.0003	-0.0323	-0.034	0.0058	-0.0101	-0.0246	0.0071	-0.0102	-0.0003
5:04:08	0.0017	-0.0328	-0.0333	0.0061	-0.0101	-0.0246	0.0075	-0.0098	0.0002
5:04:38	0.0011	-0.0332	-0.0331	0.0063	-0.0092	-0.0247	0.0076	-0.0098	0.0008
5:05:08	0.0007	-0.0334	-0.0331	0.006	-0.0091	-0.0248	0.0071	-0.0099	0.0006
5:05:38	0.0016	-0.0337	-0.0323	0.0067	-0.0093	-0.0251	0.0073	-0.0106	0.0008
5:06:08	0.0017	-0.034	-0.0323	0.006	-0.0092	-0.025	0.0071	-0.0105	0.0009
5:06:38	0.0012	-0.034	-0.0312	0.0046	-0.0091	-0.0241	0.0067	-0.0106	0.0014
5:07:08	0.001	-0.0346	-0.0308	0.0047	-0.0092	-0.0243	0.0069	-0.0105	0.0018
5:07:38	0.0006	-0.0351	-0.0311	0.0047	-0.0094	-0.0242	0.0067	-0.0106	0.0023
5:08:08	0.0005	-0.0354	-0.0315	0.0046	-0.0095	-0.0241	0.0069	-0.0105	0.0019
5:08:38	0.0007	-0.0354	-0.0317	0.0043	-0.0092	-0.0239	0.007	-0.0108	0.0013
5:09:08	0.0003	-0.035	-0.0315	0.0039	-0.0093	-0.0243	0.0062	-0.0107	0.0016
5:09:38	0.0004	-0.0349	-0.0306	0.0037	-0.0091	-0.0238	0.0061	-0.0105	0.0022
5:10:08	0.0002	-0.0353	-0.0302	0.0043	-0.0091	-0.0235	0.0059	-0.011	0.0025
5:10:38	-0.0008	-0.0355	-0.0308	0.0035	-0.0099	-0.0237	0.0054	-0.0113	0.0029
5:11:08	-0.0016	-0.0361	-0.0309	0.0032	-0.0103	-0.0245	0.0047	-0.0115	0.0027
5:11:38	-0.0013	-0.0364	-0.0309	0.0041	-0.0106	-0.0237	0.0049	-0.0116	0.0033
5:12:08	-0.0004	-0.0363	-0.0317	0.0053	-0.0103	-0.0239	0.0054	-0.0113	0.0033
5:12:38	0.0001	-0.0363	-0.0318	0.0051	-0.0102	-0.0235	0.0056	-0.0114	0.0032
5:13:08	0.0006	-0.0364	-0.0314	0.0051	-0.0096	-0.0226	0.0057	-0.0114	0.0031
5:13:38	0.0012	-0.0363	-0.0314	0.0054	-0.0097	-0.0229	0.0059	-0.0109	0.0029
5:14:08	0.0019	-0.0363	-0.0319	0.005	-0.0092	-0.0226	0.0061	-0.0106	0.003
5:14:38	0.0016	-0.0361	-0.0323	0.0053	-0.0091	-0.0224	0.0055	-0.0102	0.0033
5:15:08	0.0011	-0.036	-0.0323	0.0045	-0.0088	-0.0225	0.0053	-0.0107	0.003
5:15:38	0.0013	-0.0362	-0.0319	0.0037	-0.008	-0.0223	0.0056	-0.0115	0.0033
5:16:08	0.0015	-0.0367	-0.0323	0.0035	-0.0079	-0.0226	0.0054	-0.0119	0.0027
5:16:38	0.0008	-0.0371	-0.0323	0.0031	-0.0081	-0.0231	0.0046	-0.0121	0.0019
5:17:08	0.0004	-0.0374	-0.0331	0.0025	-0.0076	-0.024	0.0037	-0.0123	0.0012
5:17:38	0.0001	-0.0369	-0.0331	0.0025	-0.0072	-0.0241	0.0041	-0.012	0.0008
5:18:08	-0.0001	-0.037	-0.0331	0.0021	-0.0073	-0.0235	0.0038	-0.0117	0.0012
5:18:38	-0.0005	-0.0371	-0.0322	0.002	-0.0076	-0.0227	0.0035	-0.0114	0.0016
5:19:08	0.0005	-0.0369	-0.0316	0.0015	-0.0074	-0.0228	0.0038	-0.0112	0.0017
5:19:38	0.0008	-0.037	-0.031	0.0019	-0.0074	-0.0227	0.0042	-0.011	0.0019
5:20:08	-0.0001	-0.037	-0.0309	0.0016	-0.0066	-0.0226	0.0038	-0.0113	0.002
5:20:38	-0.0001	-0.0371	-0.0314	0.0008	-0.0067	-0.0224	0.0029	-0.0112	0.0019
5:21:08	-0.0001	-0.0374	-0.0316	0.001	-0.0064	-0.0222	0.002	-0.0111	0.0013
5:21:38	0.001	-0.0366	-0.0316	0.0015	-0.0064	-0.022	0.0026	-0.0113	0.0014
5:22:08	0.0015	-0.0369	-0.0316	0.0015	-0.0065	-0.0222	0.0027	-0.0114	0.0021
5:22:38	0.0019	-0.0371	-0.032	0.0022	-0.0066	-0.0227	0.0026	-0.0109	0.0026
5:23:08	0.0019	-0.037	-0.0317	0.0018	-0.0069	-0.0222	0.0023	-0.0109	0.0032
5:23:38	0.0025	-0.0369	-0.0324	0.0025	-0.007	-0.023	0.0026	-0.0109	0.0027
5:24:08	0.0029	-0.037	-0.0331	0.0035	-0.0072	-0.0237	0.0033	-0.0105	0.0016
5:24:38	0.0025	-0.0373	-0.0332	0.0036	-0.0074	-0.0244	0.0031	-0.0102	0.0007
5:25:08	0.0031	-0.0373	-0.0325	0.0046	-0.0077	-0.0247	0.0041	-0.0108	0.0002
5:25:38	0.0032	-0.0376	-0.0327	0.0044	-0.0083	-0.0251	0.0046	-0.0105	0
5:26:08	0.003	-0.0379	-0.0329	0.0042	-0.0081	-0.0257	0.0049	-0.0101	0.0001
5:26:38	0.0038	-0.0379	-0.0333	0.0047	-0.0079	-0.0262	0.0051	-0.01	-0.001
5:27:08	0.004	-0.0382	-0.034	0.0049	-0.0075	-0.0254	0.0052	-0.0098	-0.0009
5:27:38	0.0037	-0.038	-0.0342	0.0044	-0.0074	-0.0256	0.0048	-0.0092	-0.0012
5:28:08	0.0041	-0.0379	-0.0351	0.0044	-0.0076	-0.026	0.0038	-0.0091	-0.0015
5:28:38	0.004	-0.0373	-0.0353	0.0041	-0.0077	-0.0264	0.0038	-0.0091	-0.0015
5:29:08	0.0041	-0.0374	-0.0352	0.0036	-0.0079	-0.0256	0.0037	-0.0096	-0.0017
5:29:38	0.0049	-0.037	-0.035	0.004	-0.0081	-0.0251	0.0039	-0.0098	-0.002
5:30:08	0.0044	-0.037	-0.0347	0.0044	-0.008	-0.025	0.0039	-0.0098	-0.002
5:30:38	0.0046	-0.0371	-0.0338	0.0047	-0.0077	-0.0241	0.0043	-0.01	-0.002
5:31:08	0.004	-0.0368	-0.0341	0.0046	-0.0073	-0.0243	0.0037	-0.0098	-0.0014
5:31:38	0.0048	-0.0371	-0.0334	0.0049	-0.0069	-0.0237	0.0038	-0.0096	-0.0005
5:32:08	0.0039	-0.0375	-0.0333	0.0042	-0.0074	-0.0232	0.0037	-0.0096	-0.0001
5:32:38	0.0024	-0.0374	-0.0338	0.0037	-0.0078	-0.0235	0.0032	-0.0098	0
5:33:08	0.0019	-0.0374	-0.0347	0.0032	-0.0079	-0.0241	0.0028	-0.0103	-0.0004
5:33:38	0.0019	-0.0381	-0.0342	0.003	-0.0082	-0.0235	0.0034	-0.0102	0.0002
5:34:08	0.002	-0.0375	-0.0347	0.0032	-0.0077	-0.0232	0.0041	-0.0098	0.0005
5:34:38	0.0022	-0.0369	-0.0349	0.0035	-0.0074	-0.0232	0.0042	-0.0096	0.0006
5:35:08	0.0022	-0.0371	-0.035	0.0029	-0.0073	-0.0232	0.0046	-0.0092	0.0002
5:35:38	0.0016	-0.0378	-0.0357	0.003	-0.0077	-0.0233	0.0046	-0.0096	-0.0002
5:36:08	0.0021	-0.0378	-0.0356	0.0032	-0.0077	-0.0223	0.0051	-0.0097	0.0004
5:36:38	0.0021	-0.0376	-0.0351	0.0027	-0.0077	-0.0217	0.0053	-0.0097	0.0007
5:37:08	0.0021	-0.0374	-0.0351	0.0026	-0.0078	-0.0217	0.0046	-0.0096	0.0006
5:37:38	0.0015	-0.0371	-0.0347	0.0029	-0.0074	-0.022	0.004	-0.0095	0.0009
5:38:08	0.001	-0.0363	-0.0345	0.0024	-0.0067	-0.022	0.0028	-0.0093	0.0006
5:38:38	0.0011	-0.0363	-0.034	0.0022	-0.0069	-0.0215	0.0019	-0.009	0.0001
5:39:08	0.0007	-0.0361	-0.034	0.0026	-0.0067	-0.0216	0.0023	-0.0089	0
5:39:38	0.0009	-0.0363	-0.0342	0.0027	-0.0066	-0.0216	0.0019	-0.0089	0.0003
5:40:08	0.0005	-0.0368	-0.0342	0.0026	-0.0066	-0.0217	0.0014	-0.0091	-0.0001
5:40:38	0.001	-0.0374	-0.0349	0.0022	-0.007	-0.0232	0.001	-0.0094	-0.0005
5:41:08	0.0015	-0.0373	-0.0353	0.0024	-0.0074	-0.0236	0.0022	-0.0095	-0.0009
5:41:38	0.0021	-0.0375	-0.0353	0.0028	-0.0077	-0.0237	0.0021	-0.0096	-0.0015
5:42:08	0.0017	-0.0377	-0.0352	0.0019	-0.0076	-0.0235	0.0012	-0.0095	-0.0011
5:42:38	0.0013	-0.0378	-0.0356	0.0012	-0.0072	-0.0238	0.0015	-0.0095	-0.0008
5:43:08	0.0023	-0.0377	-0.0361	0.0012	-0.0067	-0.024	0.0026	-0.0096	-0.0012
5:43:38	0.0027	-0.037	-0.0356	0.0012	-0.0061	-0.0246	0.0026	-0.0092	-0.0007
5:44:08	0.0027	-0.0377	-0.0362	0.0013	-0.0067	-0.0248	0.0026	-0.0098	-0.0005
5:44:38	0.0029	-0.0376	-0.0359	0.0008	-0.0066	-0.0246	0.0021	-0.0096	-0.0003
5:45:08	0.0025	-0.0378	-0.0365	0.0005	-0.0064	-0.0248	0.0015	-0.0101	-0.0002
5:45:38	0.0029	-0.0379	-0.0368	0.0008	-0.0064	-0.0243	0.0018	-0.0101	0.0006
5:46:08	0.0027	-0.038	-0.0365	0.0009	-0.0059	-0.0247	0.0019	-0.0099	0.0008
5:46:38	0.0024	-0.0383	-0.0364	0.0003	-0.0062	-0.0253	0.0018	-0.0098	0.0007
5:47:08	0.0032	-0.0384	-0.0366	0	-0.0056	-0.0252	0.0023	-0.0094	0.0008
5:47:38	0.0022	-0.0381	-0.0363	-0.0006	-0.0056	-0.0248	0.0018	-0.0097	0.0014
5:48:08	0.0019	-0.038	-0.0361	-0.0006	-0.0057	-0.0249	0.0016	-0.0099	0.0012
5:48:38	0.0019	-0.0388	-0.0362	-0.0007	-0.0057	-0.0252	0.0015	-0.0104	0.0008
5:49:08	0.0025	-0.0388	-0.0359	-0.0008	-0.0059	-0.0258	0.0012	-0.0103	0.001
5:49:38	0.0018	-0.0387	-0.0365	-0.0011	-0.0061	-0.0259	0.0007	-0.0102	0.001
5:50:08	0.0018	-0.0389	-0.0367	-0.0012	-0.0062	-0.0259	0.0006	-0.0101	0.0013
5:50:38	0.001	-0.0387	-0.037	-0.0015	-0.0069	-0.026	0.0013	-0.0105	0.001
5:51:08	0.002	-0.0391	-0.0372	-0.0008	-0.0075	-0.0262	0.0014	-0.0105	0.0017
5:51:38	0.0026	-0.0395	-0.0376	-0.0003	-0.0074	-0.026	0.0016	-0.0103	0.0017
5:52:08	0.0021	-0.0398	-0.0382	0.0001	-0.008	-0.0259	0.0016	-0.0105	0.0013
5:52:38	0.0016	-0.0399	-0.0392	-0.0001	-0.0076	-0.0269	0.0016	-0.0106	0.0003
5:53:08	0.0017	-0.0397	-0.0396	0.0004	-0.0077	-0.0268	0.0017	-0.011	0.0002
5:53:38	0.0014	-0.0395	-0.0403	-0.0002	-0.0075	-0.0273	0.0014	-0.0111	-0.0003
5:54:08	0.0004	-0.0394	-0.0409	-0.0008	-0.0078	-0.0275	0.0009	-0.0107	-0.0007
5:54:38	0.0007	-0.0394	-0.0406	-0.0004	-0.0082	-0.0271	0.0016	-0.0102	-0.0008
5:55:08	0.0012	-0.0389	-0.0407	-0.0003	-0.0088	-0.0275	0.0019	-0.0102	-0.0017
5:55:38	0.0014	-0.039	-0.0405	-0.0006	-0.0089	-0.0275	0.0018	-0.0105	-0.0017
5:56:08	0.0014	-0.0385	-0.0411	-0.0009	-0.0085	-0.0278	0.0021	-0.0102	-0.0017
5:56:38	0.0004	-0.0384	-0.0409	-0.0011	-0.0084	-0.0285	0.0016	-0.01	-0.0014
5:57:08	0.0003	-0.0377	-0.0411	-0.0005	-0.0082	-0.0283	0.0019	-0.01	-0.0013
5:57:38	0.0007	-0.0374	-0.0407	0	-0.0078	-0.0282	0.0023	-0.0095	-0.0013
5:58:08	0.0008	-0.0373	-0.0409	0.0003	-0.0076	-0.0279	0.0024	-0.0092	-0.0006
5:58:38	0.0007	-0.0369	-0.0403	0.001	-0.0074	-0.0275	0.0018	-0.0088	-0.0006
5:59:08	0.0003	-0.0365	-0.0393	0.0006	-0.0073	-0.0268	0.0015	-0.0086	0.0005
5:59:38	0.001	-0.0367	-0.0396	0.0016	-0.0075	-0.027	0.0015	-0.0089	0.0005
6:00:08	0.0013	-0.0363	-0.0394	0.002	-0.0071	-0.0271	0.0011	-0.0086	0.0005
6:00:38	0.0021	-0.036	-0.0401	0.0017	-0.0068	-0.0267	0.0011	-0.0086	0.0007
6:01:08	0.0028	-0.0365	-0.0406	0.0025	-0.0066	-0.027	0.0008	-0.0083	-0.0003
6:01:38	0.0031	-0.0366	-0.0404	0.0026	-0.0066	-0.0264	0.0006	-0.0082	-0.0001
6:02:08	0.0033	-0.0368	-0.0402	0.0029	-0.0066	-0.026	0	-0.0084	0.0001
6:02:38	0.003	-0.0374	-0.0409	0.0028	-0.0069	-0.0266	-0.0003	-0.0088	-0.0003
6:03:08	0.0037	-0.0376	-0.0404	0.0028	-0.007	-0.0262	0.0005	-0.0087	0.0004
6:03:38	0.0031	-0.0376	-0.0409	0.002	-0.0074	-0.0268	-0.0002	-0.0088	0.0001
6:04:08	0.0031	-0.038	-0.0419	0.0011	-0.0076	-0.0274	-0.0003	-0.0096	0.0001
6:04:38	0.0031	-0.0384	-0.0419	0.0006	-0.0074	-0.0274	0.0001	-0.0098	0.0002
6:05:08	0.003	-0.0383	-0.0418	0.0012	-0.0072	-0.0275	0.0002	-0.009	-0.0001
6:05:38	0.0028	-0.0388	-0.0418	0.0006	-0.0075	-0.0277	0.0001	-0.0091	-0.0005
6:06:08	0.0027	-0.039	-0.0422	0.0006	-0.0077	-0.0285	0	-0.0092	-0.0009
6:06:38	0.0023	-0.0388	-0.0423	0.0004	-0.0072	-0.0283	-0.0001	-0.0089	-0.0006
6:07:08	0.002	-0.0389	-0.0424	-0.0001	-0.0069	-0.0284	-0.0008	-0.0094	-0.0006
6:07:38	0.0017	-0.0384	-0.0421	-0.0005	-0.0068	-0.028	-0.0008	-0.0094	-0.0002
6:08:08	0.0018	-0.0379	-0.0418	0.0008	-0.007	-0.0276	-0.0001	-0.0093	0.0005
6:08:38	0.0013	-0.0376	-0.0421	0.0015	-0.0069	-0.0274	0.0003	-0.0091	0.0005
6:09:08	0.0008	-0.037	-0.0419	0.0016	-0.0071	-0.0269	0.0006	-0.0092	0.001
6:09:38	0.0005	-0.0378	-0.0422	0.0008	-0.0072	-0.0275	0.0002	-0.0094	0.0001
6:10:08	0.0008	-0.0376	-0.0412	0.0005	-0.0069	-0.0262	-0.0001	-0.0092	0.0005
6:10:38	0.0007	-0.0376	-0.041	0.0006	-0.0066	-0.0266	0.0002	-0.0094	-0.0003
6:11:08	0.0003	-0.0373	-0.0397	0.0005	-0.0071	-0.026	0.001	-0.0104	0.0003
6:11:38	0.0005	-0.0369	-0.0401	-0.0002	-0.0071	-0.0261	0.0014	-0.0106	-0.0001
6:12:08	0.0012	-0.037	-0.0399	-0.0001	-0.0071	-0.0252	0.0006	-0.0107	0.0004
6:12:38	0.0017	-0.0373	-0.0395	-0.0005	-0.0071	-0.0252	0.0003	-0.0104	0.001
6:13:08	0.002	-0.0371	-0.0402	-0.0003	-0.0066	-0.0249	0.0001	-0.0106	0.0014
6:13:38	0.0022	-0.037	-0.0409	-0.0001	-0.0063	-0.0254	0	-0.0104	0.0009
6:14:08	0.0027	-0.0371	-0.0405	-0.0008	-0.0068	-0.0251	-0.0004	-0.0104	0.0016
6:14:38	0.002	-0.0373	-0.0416	-0.0004	-0.0073	-0.0253	-0.0005	-0.0107	0.0008
6:15:08	0.0018	-0.0372	-0.0418	0.0005	-0.0075	-0.0257	-0.0007	-0.0109	0.0005
6:15:38	0.0013	-0.0374	-0.0417	-0.0002	-0.0076	-0.0258	-0.0017	-0.0107	0.0005
6:16:08	0.0013	-0.0377	-0.0411	-0.0006	-0.0076	-0.0253	-0.002	-0.011	0.0012
6:16:38	0.0016	-0.0374	-0.041	-0.0009	-0.0073	-0.0252	-0.0021	-0.0107	0.001
6:17:08	0.0019	-0.0372	-0.0412	-0.001	-0.0072	-0.0254	-0.0022	-0.0111	0.0004
6:17:38	0.0028	-0.0373	-0.0409	-0.0002	-0.0072	-0.025	-0.0013	-0.0108	0.001
6:18:08	0.0024	-0.0375	-0.0423	-0.0007	-0.0076	-0.0258	-0.0013	-0.0112	0
6:18:38	0.0027	-0.0375	-0.0425	-0.0007	-0.0077	-0.0256	-0.0016	-0.0114	-0.0008
6:19:08	0.0029	-0.0372	-0.0427	-0.0011	-0.0073	-0.0258	-0.0018	-0.0108	-0.0013
6:19:38	0.0026	-0.0371	-0.0428	-0.0023	-0.0071	-0.0258	-0.0023	-0.011	-0.0014
6:20:08	0.002	-0.0377	-0.0435	-0.003	-0.0075	-0.0263	-0.0027	-0.0115	-0.0013
6:20:38	0.002	-0.0373	-0.0433	-0.0031	-0.0081	-0.0265	-0.0024	-0.0116	-0.0011
6:21:08	0.0029	-0.0373	-0.043	-0.0034	-0.0082	-0.0267	-0.0022	-0.0113	-0.0009
6:21:38	0.003	-0.0368	-0.0426	-0.0031	-0.0079	-0.0266	-0.0015	-0.0106	-0.0006
6:22:08	0.0034	-0.0367	-0.0421	-0.0024	-0.0075	-0.0264	-0.0013	-0.0102	-0.0006
6:22:38	0.0035	-0.0369	-0.0415	-0.0016	-0.0074	-0.026	-0.001	-0.0103	-0.0007
6:23:08	0.003	-0.0368	-0.0403	-0.0021	-0.0072	-0.0252	-0.0014	-0.0098	0.0003
6:23:38	0.0024	-0.0366	-0.04	-0.0027	-0.0076	-0.025	-0.0014	-0.0103	0.0002
6:24:08	0.0023	-0.0366	-0.0396	-0.0019	-0.0076	-0.0249	-0.0016	-0.01	0.0007
6:24:38	0.0011	-0.0364	-0.04	-0.003	-0.007	-0.0252	-0.0029	-0.0097	0.0007
6:25:08	0.0008	-0.0362	-0.041	-0.003	-0.0066	-0.0263	-0.0033	-0.0096	-0.0002
6:25:38	0.0008	-0.0356	-0.0419	-0.0032	-0.0063	-0.0267	-0.0027	-0.009	-0.0011
6:26:08	0.0004	-0.0361	-0.042	-0.0029	-0.0066	-0.0267	-0.0024	-0.0094	-0.001
6:26:38	0.001	-0.0365	-0.0419	-0.0023	-0.0068	-0.0264	-0.0018	-0.0096	-0.0004
6:27:08	0.0024	-0.0363	-0.0414	-0.0008	-0.0074	-0.0263	-0.0005	-0.0097	0.0003
6:27:38	0.0028	-0.0366	-0.0413	-0.001	-0.0076	-0.0258	-0.0006	-0.0098	0.0008
6:28:08	0.002	-0.0365	-0.0411	-0.0016	-0.0073	-0.0259	-0.0016	-0.0101	0.001
6:28:38	0.0018	-0.0368	-0.0418	-0.0017	-0.0075	-0.026	-0.0022	-0.0105	0.0008
6:29:08	0.0018	-0.0368	-0.0416	-0.0019	-0.0071	-0.0256	-0.0024	-0.0111	0.0005
6:29:38	0.0023	-0.0371	-0.0414	-0.0015	-0.0074	-0.0253	-0.0023	-0.0113	0
6:30:08	0.0019	-0.0373	-0.0414	-0.0007	-0.0077	-0.0258	-0.0028	-0.0111	-0.0006
6:30:38	0.0011	-0.0373	-0.0418	-0.0011	-0.0076	-0.0253	-0.0031	-0.0112	-0.001
6:31:08	0.0012	-0.0372	-0.0422	-0.0019	-0.0077	-0.0252	-0.0028	-0.011	-0.0012
6:31:38	0.001	-0.0377	-0.0424	-0.0025	-0.008	-0.0254	-0.003	-0.011	-0.001
6:32:08	0.0015	-0.0381	-0.0426	-0.0029	-0.0079	-0.0253	-0.0032	-0.0107	-0.0008
6:32:38	0.0019	-0.0382	-0.0422	-0.0031	-0.008	-0.0264	-0.0042	-0.0103	-0.0008
6:33:08	0.0025	-0.0381	-0.0434	-0.0035	-0.0078	-0.0271	-0.0037	-0.0104	-0.0015
6:33:38	0.0028	-0.0381	-0.043	-0.0031	-0.0081	-0.0267	-0.0036	-0.0102	-0.0013
6:34:08	0.0024	-0.038	-0.0425	-0.0037	-0.008	-0.0261	-0.0039	-0.0103	-0.0009
6:34:38	0.0014	-0.0376	-0.0425	-0.0042	-0.0084	-0.0258	-0.0046	-0.0105	0.0001
6:35:08	0.0009	-0.0372	-0.0417	-0.0042	-0.008	-0.0253	-0.0041	-0.0104	0.0007
6:35:38	0.0007	-0.0374	-0.0411	-0.0043	-0.0079	-0.0247	-0.0044	-0.0101	0.0011
6:36:08	0.0016	-0.0367	-0.0409	-0.0036	-0.0078	-0.0245	-0.0041	-0.0098	0.0018
6:36:38	0.0015	-0.0366	-0.041	-0.0037	-0.0072	-0.025	-0.0041	-0.0095	0.0012
6:37:10	0.0023	-0.0368	-0.0421	-0.0032	-0.0068	-0.0258	-0.0032	-0.009	0.0004
6:37:40	0.0026	-0.0375	-0.0428	-0.0026	-0.0072	-0.0266	-0.0023	-0.0093	0
6:38:10	0.0034	-0.0372	-0.0432	-0.0025	-0.0067	-0.0269	-0.0015	-0.0091	-0.0001
6:38:40	0.0029	-0.0369	-0.0433	-0.0035	-0.0065	-0.0272	-0.0021	-0.0092	-0.0009
6:39:10	0.0035	-0.0369	-0.043	-0.0036	-0.0066	-0.0265	-0.0013	-0.0093	-0.0008
6:39:40	0.0037	-0.0374	-0.0424	-0.0037	-0.006	-0.0261	-0.0017	-0.0091	-0.0005
6:40:13	0.0029	-0.0374	-0.0428	-0.0042	-0.006	-0.026	-0.0023	-0.0091	0
6:40:43	0.0026	-0.0379	-0.0432	-0.0041	-0.0066	-0.0261	-0.0026	-0.0095	-0.0001
6:41:16	0.0029	-0.038	-0.0433	-0.0041	-0.0066	-0.0263	-0.003	-0.0095	0.0007
6:41:46	0.0026	-0.0384	-0.0443	-0.004	-0.0071	-0.0267	-0.0034	-0.0091	0.0001
6:42:16	0.0024	-0.0388	-0.0448	-0.0038	-0.0066	-0.0268	-0.003	-0.0085	-0.0002
6:42:46	0.0029	-0.0391	-0.0448	-0.0046	-0.0067	-0.027	-0.0033	-0.0085	0.0006
6:43:16	0.0026	-0.0389	-0.0447	-0.0048	-0.0067	-0.0268	-0.0036	-0.0084	0.0011
6:43:46	0.0029	-0.0382	-0.0444	-0.0047	-0.0068	-0.0261	-0.0027	-0.0085	0.0014
6:44:16	0.0033	-0.0377	-0.0451	-0.0047	-0.0071	-0.027	-0.0024	-0.0086	0.0005
6:44:46	0.0038	-0.038	-0.045	-0.0041	-0.0076	-0.0271	-0.0024	-0.0085	0
6:45:18	0.0036	-0.0381	-0.0454	-0.0038	-0.008	-0.0273	-0.0027	-0.0096	-0.0006
6:45:48	0.0036	-0.0381	-0.0455	-0.0044	-0.0084	-0.0274	-0.0029	-0.01	-0.0006
6:46:18	0.0039	-0.0382	-0.0454	-0.0049	-0.0083	-0.0271	-0.0034	-0.0098	-0.0009
6:46:48	0.0033	-0.0384	-0.0447	-0.0053	-0.008	-0.0261	-0.0037	-0.0097	0.0002
6:47:18	0.0021	-0.0382	-0.0447	-0.0057	-0.0078	-0.026	-0.004	-0.0097	0.0005
6:47:48	0.0025	-0.0383	-0.0455	-0.0053	-0.0073	-0.0263	-0.0035	-0.0093	0.0007
6:48:18	0.0029	-0.0382	-0.0464	-0.0061	-0.007	-0.0269	-0.0039	-0.0091	0.0006
6:48:48	0.0027	-0.0379	-0.0463	-0.0058	-0.0072	-0.0269	-0.0036	-0.0086	0.0001
6:49:18	0.0016	-0.0376	-0.0459	-0.0072	-0.0066	-0.026	-0.0046	-0.0084	0.0004
6:49:48	0.0022	-0.0375	-0.0457	-0.0068	-0.0066	-0.0264	-0.0043	-0.0083	-0.0002
6:50:18	0.0025	-0.0374	-0.0456	-0.0064	-0.0064	-0.0258	-0.0038	-0.0086	-0.0005
6:50:48	0.0038	-0.0372	-0.046	-0.0053	-0.0059	-0.0264	-0.0028	-0.0087	-0.0008
6:51:18	0.0039	-0.0368	-0.0461	-0.0054	-0.006	-0.0269	-0.0023	-0.0087	-0.0021
6:51:48	0.0044	-0.0365	-0.0462	-0.0053	-0.0054	-0.0271	-0.0017	-0.0087	-0.0017
6:52:18	0.0046	-0.0368	-0.0465	-0.0055	-0.0055	-0.0267	-0.0018	-0.0087	-0.0018
6:52:48	0.0038	-0.0369	-0.0467	-0.0059	-0.0055	-0.0267	-0.0027	-0.0086	-0.0021
6:53:18	0.0038	-0.037	-0.0464	-0.0062	-0.0059	-0.0264	-0.0029	-0.0083	-0.0019
6:53:48	0.0038	-0.0371	-0.0463	-0.0066	-0.0061	-0.026	-0.0029	-0.0085	-0.002
6:54:21	0.0026	-0.0374	-0.046	-0.0067	-0.0066	-0.0257	-0.0035	-0.0089	-0.0016
6:54:51	0.003	-0.0378	-0.0462	-0.0067	-0.0068	-0.0256	-0.0024	-0.009	-0.0019
6:55:21	0.003	-0.0384	-0.046	-0.0072	-0.0068	-0.0256	-0.003	-0.0094	-0.0013
6:55:53	0.0025	-0.0383	-0.0457	-0.008	-0.0065	-0.026	-0.0039	-0.0087	-0.0015
6:56:23	0.0029	-0.0383	-0.0455	-0.0079	-0.0067	-0.0256	-0.0038	-0.0089	-0.0005
6:56:53	0.0031	-0.0383	-0.0452	-0.008	-0.0069	-0.0248	-0.0029	-0.0084	0.0003
6:57:25	0.0028	-0.0385	-0.0451	-0.0079	-0.007	-0.0245	-0.003	-0.008	0.0001
6:57:55	0.0026	-0.0386	-0.0452	-0.0079	-0.0069	-0.024	-0.0029	-0.0074	0
6:58:25	0.0021	-0.0388	-0.0451	-0.0086	-0.0067	-0.024	-0.0037	-0.0073	0.0003
6:58:55	0.0025	-0.0395	-0.0454	-0.008	-0.0065	-0.0242	-0.0032	-0.0073	-0.0001
6:59:25	0.0021	-0.04	-0.0456	-0.0078	-0.0063	-0.0242	-0.0023	-0.0074	-0.0005
6:59:58	0.0023	-0.04	-0.0455	-0.0076	-0.0063	-0.0242	-0.002	-0.0074	-0.0005
7:00:28	0.0026	-0.0398	-0.045	-0.0076	-0.0059	-0.0238	-0.0017	-0.0078	0
7:01:00	0.0019	-0.0397	-0.0442	-0.0077	-0.0061	-0.0229	-0.0023	-0.0082	0
7:01:30	0.002	-0.0395	-0.0448	-0.0076	-0.0058	-0.023	-0.0025	-0.008	-0.001
7:02:00	0.0018	-0.0393	-0.0449	-0.0078	-0.006	-0.0231	-0.0021	-0.0081	-0.0008
7:02:30	0.0019	-0.0392	-0.0438	-0.0074	-0.0065	-0.0224	-0.0018	-0.0085	-0.0002
7:03:00	0.0019	-0.0396	-0.0435	-0.0078	-0.0064	-0.0223	-0.0016	-0.0087	-0.0001
7:03:32	0.0015	-0.0386	-0.0431	-0.0071	-0.006	-0.0215	-0.0017	-0.0083	0.0002
7:04:06	0.0015	-0.0384	-0.0429	-0.0063	-0.0062	-0.0214	-0.0012	-0.0082	0
7:04:36	0.0015	-0.0383	-0.043	-0.0059	-0.0065	-0.0217	-0.0008	-0.0082	0.0003
7:05:06	0.0009	-0.0384	-0.0431	-0.0058	-0.0069	-0.0216	-0.001	-0.0085	0.0004
7:05:36	0.0009	-0.0386	-0.0436	-0.0059	-0.0073	-0.0219	-0.0004	-0.0087	0.0001
7:06:09	0	-0.0385	-0.045	-0.0075	-0.0068	-0.022	-0.0013	-0.0089	0.0005
7:06:39	-0.0007	-0.0384	-0.0451	-0.0075	-0.0068	-0.0225	-0.0013	-0.0085	0.0001
7:07:09	-0.0012	-0.0381	-0.0458	-0.0076	-0.007	-0.0227	-0.0014	-0.0081	0.0002
7:07:39	-0.0015	-0.0377	-0.0465	-0.0074	-0.0067	-0.0239	-0.0007	-0.008	-0.0005
7:08:11	-0.0014	-0.0376	-0.046	-0.0065	-0.006	-0.0238	0.0002	-0.0079	-0.0008
7:08:41	-0.0006	-0.0375	-0.0464	-0.0065	-0.006	-0.0235	0.0002	-0.0072	-0.0004
7:09:11	-0.0004	-0.0379	-0.047	-0.0054	-0.0064	-0.0241	0.0006	-0.0078	-0.0007
7:09:43	-0.0002	-0.0381	-0.047	-0.0058	-0.0061	-0.0246	0.0002	-0.0076	-0.0008
7:10:13	-0.0002	-0.0382	-0.0475	-0.0058	-0.0063	-0.0252	0.0006	-0.0077	-0.0006
7:10:46	-0.0007	-0.0379	-0.0479	-0.0067	-0.0061	-0.0256	0.0001	-0.0078	-0.0012
7:11:19	-0.0009	-0.0376	-0.0481	-0.0069	-0.0057	-0.0259	0.0001	-0.0075	-0.0022
7:11:49	-0.0012	-0.0377	-0.0475	-0.0069	-0.0052	-0.0263	-0.0002	-0.008	-0.0023
7:12:19	-0.0015	-0.0379	-0.0468	-0.0065	-0.0053	-0.026	0.0008	-0.0082	-0.0019
7:12:52	-0.0006	-0.0377	-0.0463	-0.0058	-0.0049	-0.0257	0.0019	-0.0079	-0.0016
7:13:22	-0.0013	-0.0385	-0.046	-0.006	-0.0048	-0.0256	0.0012	-0.0079	-0.0017
7:13:52	-0.0006	-0.0384	-0.0459	-0.0056	-0.0048	-0.0248	0.0008	-0.0078	-0.0004
7:14:22	-0.0019	-0.0386	-0.0461	-0.0064	-0.0047	-0.0251	0.0002	-0.008	-0.0004
7:14:52	-0.001	-0.0388	-0.0463	-0.0057	-0.0053	-0.0249	0.0006	-0.0081	-0.0004
7:15:22	-0.0012	-0.0388	-0.046	-0.0056	-0.0054	-0.0248	0.0009	-0.0081	0.0001
7:15:52	-0.0013	-0.0388	-0.0455	-0.0051	-0.0057	-0.0251	0.0017	-0.0086	0.0008
7:16:22	-0.0014	-0.0394	-0.0457	-0.0053	-0.0064	-0.0247	0.0015	-0.0088	0.0016
7:16:52	-0.0016	-0.0396	-0.046	-0.0057	-0.0065	-0.025	0.0012	-0.0095	0.0014
7:17:22	-0.0012	-0.0395	-0.0461	-0.0058	-0.0067	-0.0252	0.0013	-0.0092	0.0018
7:17:54	-0.0012	-0.0397	-0.0453	-0.0063	-0.0061	-0.0247	0.0011	-0.0093	0.0025
7:18:26	-0.001	-0.0399	-0.0458	-0.0056	-0.006	-0.0245	0.0026	-0.0094	0.0026
7:18:56	-0.0008	-0.0394	-0.0452	-0.0056	-0.0058	-0.0245	0.0028	-0.0093	0.0035
7:19:26	-0.0012	-0.0395	-0.0461	-0.0058	-0.006	-0.025	0.0026	-0.0094	0.0026
7:19:56	-0.0012	-0.0397	-0.0463	-0.0052	-0.0062	-0.0242	0.0038	-0.0092	0.0026
7:20:28	-0.0019	-0.0393	-0.0458	-0.0057	-0.0058	-0.0241	0.0031	-0.0089	0.0028
7:20:58	-0.0016	-0.0391	-0.0458	-0.0051	-0.0057	-0.0241	0.0039	-0.0089	0.003
7:21:28	-0.0017	-0.0392	-0.0461	-0.0056	-0.0054	-0.0243	0.0034	-0.0086	0.0027
7:21:58	-0.0012	-0.0395	-0.0467	-0.0058	-0.005	-0.0248	0.0031	-0.0084	0.0025
7:22:30	-0.0006	-0.0397	-0.0474	-0.0055	-0.005	-0.0258	0.0033	-0.0085	0.0015
7:23:00	-0.0005	-0.0397	-0.0482	-0.0054	-0.0048	-0.0257	0.0035	-0.0084	0.0014
7:23:30	-0.0014	-0.0396	-0.0483	-0.0063	-0.0048	-0.0259	0.0028	-0.0084	0.0018
7:24:02	-0.0015	-0.0394	-0.0493	-0.0072	-0.0049	-0.0257	0.0036	-0.0083	0.0019
7:24:32	-0.0016	-0.0396	-0.0496	-0.0071	-0.0049	-0.0256	0.0033	-0.0086	0.0021
7:25:04	-0.0008	-0.0402	-0.0501	-0.0057	-0.0053	-0.0248	0.0033	-0.0093	0.0024
7:25:34	-0.0006	-0.0402	-0.0493	-0.0057	-0.0055	-0.0243	0.0031	-0.009	0.0033
7:26:04	-0.0002	-0.0406	-0.0495	-0.0058	-0.0056	-0.0249	0.0033	-0.0092	0.0034
7:26:34	0.0004	-0.0407	-0.05	-0.005	-0.0057	-0.0254	0.0041	-0.0091	0.0033
7:27:04	0.0012	-0.0409	-0.0497	-0.0047	-0.0059	-0.0257	0.0044	-0.0094	0.0032
7:27:34	0.0016	-0.0409	-0.0501	-0.0043	-0.0059	-0.0257	0.0049	-0.0097	0.0027
7:28:04	0.0016	-0.0408	-0.0498	-0.0041	-0.0056	-0.0263	0.0052	-0.0098	0.0033
7:28:34	0.0012	-0.0408	-0.0487	-0.0042	-0.0053	-0.0261	0.0051	-0.0097	0.003
7:29:04	0.0011	-0.0407	-0.0478	-0.0032	-0.005	-0.0267	0.0056	-0.0091	0.0032
7:29:34	0.0008	-0.0407	-0.0485	-0.0034	-0.0051	-0.0274	0.0055	-0.0093	0.0025
7:30:04	0.0005	-0.0402	-0.0484	-0.0037	-0.0049	-0.0271	0.0053	-0.0093	0.0027
7:30:34	0.0006	-0.0398	-0.049	-0.0042	-0.0046	-0.0277	0.005	-0.009	0.0025
7:31:04	0.0007	-0.0404	-0.0486	-0.0046	-0.0046	-0.027	0.0051	-0.0088	0.0029
7:31:34	0.0014	-0.0411	-0.0485	-0.0052	-0.0046	-0.027	0.0056	-0.0087	0.0032
7:32:06	0.0016	-0.0418	-0.0489	-0.0051	-0.0047	-0.0264	0.005	-0.0086	0.0032
7:32:36	0.0014	-0.042	-0.0483	-0.0052	-0.0049	-0.0269	0.0044	-0.0087	0.0032
7:33:06	0.0009	-0.0418	-0.0481	-0.0049	-0.0049	-0.0272	0.0049	-0.009	0.0032
7:33:36	0.0014	-0.0421	-0.048	-0.0047	-0.0051	-0.0271	0.0056	-0.0089	0.0027
7:34:06	0.002	-0.0425	-0.0475	-0.0044	-0.0056	-0.0269	0.0049	-0.0097	0.0024
7:34:38	0.0018	-0.0425	-0.0468	-0.0042	-0.006	-0.0264	0.0053	-0.0096	0.003
7:35:08	0.0023	-0.0427	-0.0469	-0.0039	-0.0064	-0.0268	0.0062	-0.0092	0.0027
7:35:38	0.0026	-0.042	-0.0466	-0.0035	-0.0061	-0.0272	0.0055	-0.0091	0.0032
7:36:08	0.0026	-0.0417	-0.0463	-0.0035	-0.0064	-0.0275	0.0054	-0.0086	0.0039
7:36:38	0.0024	-0.0422	-0.0465	-0.0042	-0.0067	-0.0278	0.0047	-0.0085	0.004
7:37:08	0.0029	-0.0422	-0.0468	-0.0039	-0.0069	-0.0276	0.0045	-0.0086	0.0037
7:37:38	0.0032	-0.0418	-0.0464	-0.004	-0.0069	-0.0279	0.0043	-0.0087	0.0029
7:38:08	0.0035	-0.0418	-0.0465	-0.0037	-0.0066	-0.0279	0.0044	-0.0088	0.0028
7:38:38	0.0036	-0.0418	-0.047	-0.0036	-0.0066	-0.0281	0.0046	-0.0086	0.0027
7:39:10	0.0031	-0.0424	-0.0469	-0.004	-0.0068	-0.0281	0.0048	-0.0091	0.0033
7:39:40	0.0038	-0.0425	-0.048	-0.0033	-0.0065	-0.0284	0.0051	-0.0088	0.0025
7:40:10	0.004	-0.0423	-0.0488	-0.0038	-0.0063	-0.0283	0.0049	-0.0086	0.0023
7:40:40	0.0037	-0.0424	-0.0489	-0.0037	-0.0061	-0.029	0.0052	-0.0086	0.0022
7:41:10	0.0041	-0.0422	-0.0484	-0.0028	-0.006	-0.0288	0.0057	-0.009	0.003
7:41:40	0.004	-0.0421	-0.0478	-0.0019	-0.0062	-0.029	0.0061	-0.0093	0.0035
7:42:10	0.0035	-0.0421	-0.0481	-0.0014	-0.0064	-0.0295	0.0052	-0.0087	0.003
7:42:40	0.0037	-0.0425	-0.0474	-0.0017	-0.0068	-0.0282	0.0055	-0.0087	0.0039
7:43:10	0.0017	-0.0422	-0.0462	-0.0029	-0.0062	-0.0274	0.0048	-0.0079	0.0051
7:43:40	0.0017	-0.0416	-0.0465	-0.0027	-0.0058	-0.0273	0.0052	-0.0077	0.0048
7:44:10	0.0027	-0.0415	-0.0465	-0.0019	-0.0057	-0.0268	0.0054	-0.0078	0.0043
7:44:40	0.0028	-0.0411	-0.0475	-0.0021	-0.0061	-0.0272	0.0055	-0.0079	0.0031
7:45:10	0.0033	-0.0405	-0.0479	-0.0025	-0.0058	-0.0274	0.0052	-0.0077	0.0026
7:45:42	0.0033	-0.0407	-0.0479	-0.0031	-0.0065	-0.0271	0.004	-0.0081	0.003
7:46:12	0.0025	-0.0409	-0.0483	-0.0032	-0.0066	-0.0272	0.0033	-0.0082	0.0033
7:46:44	0.0025	-0.0408	-0.0477	-0.0037	-0.0064	-0.0271	0.0034	-0.008	0.0032
7:47:14	0.0022	-0.0407	-0.0478	-0.0043	-0.0061	-0.0272	0.0026	-0.0076	0.0034
7:47:44	0.0023	-0.0404	-0.0482	-0.0046	-0.0062	-0.0274	0.002	-0.0079	0.0022
7:48:14	0.0026	-0.0407	-0.0471	-0.0044	-0.0068	-0.0263	0.0018	-0.0077	0.0024
7:48:46	0.002	-0.0409	-0.0467	-0.0035	-0.0071	-0.0259	0.0019	-0.0073	0.0029
7:49:16	0.0021	-0.0411	-0.0465	-0.0037	-0.0069	-0.0264	0.002	-0.0071	0.0026
7:49:46	0.0019	-0.0409	-0.047	-0.0041	-0.0068	-0.0268	0.002	-0.007	0.0023
7:50:16	0.0014	-0.0407	-0.0468	-0.0041	-0.0067	-0.0263	0.0014	-0.0069	0.0031
7:50:46	0.0014	-0.0401	-0.0479	-0.0044	-0.0065	-0.0269	0.0012	-0.007	0.0026
7:51:16	0.001	-0.0398	-0.048	-0.0056	-0.0069	-0.027	0.0006	-0.0075	0.0026
7:51:55	-0.0004	-0.0396	-0.0489	-0.0061	-0.0066	-0.0273	-0.0003	-0.0074	0.0022
7:52:25	-0.0002	-0.0393	-0.0483	-0.0064	-0.0062	-0.0268	-0.0005	-0.0073	0.0023
7:52:55	-0.001	-0.0393	-0.0492	-0.0067	-0.0064	-0.0274	-0.0012	-0.0075	0.002
7:53:28	-0.0013	-0.0391	-0.0494	-0.007	-0.0059	-0.0276	-0.0018	-0.0074	0.0018
7:53:58	-0.0007	-0.0391	-0.0497	-0.0061	-0.006	-0.0276	-0.0015	-0.0081	0.0021
7:54:28	-0.0008	-0.0394	-0.05	-0.006	-0.0061	-0.0272	-0.0016	-0.0082	0.0024
7:54:58	-0.0017	-0.0391	-0.051	-0.007	-0.0063	-0.0279	-0.0024	-0.0084	0.0023
7:55:28	-0.0018	-0.0395	-0.0506	-0.0064	-0.0066	-0.0275	-0.0021	-0.0088	0.0022
7:55:58	-0.0016	-0.04	-0.0505	-0.0059	-0.0066	-0.0274	-0.002	-0.0092	0.0018
7:56:30	-0.0009	-0.0405	-0.0502	-0.0055	-0.0065	-0.0275	-0.0015	-0.0097	0.0011
7:57:02	-0.0008	-0.0408	-0.05	-0.0053	-0.0062	-0.027	-0.002	-0.0095	0.0015
7:57:32	-0.0018	-0.0407	-0.0495	-0.0059	-0.0057	-0.0269	-0.0029	-0.0092	0.0017
7:58:05	-0.0018	-0.0405	-0.0496	-0.0055	-0.0054	-0.0269	-0.0027	-0.009	0.002
7:58:35	-0.0014	-0.0406	-0.0499	-0.0055	-0.0055	-0.0269	-0.0017	-0.0092	0.0016
7:59:05	-0.0016	-0.0414	-0.0499	-0.0056	-0.0057	-0.027	-0.0017	-0.0093	0.0018
7:59:35	-0.0015	-0.0418	-0.0504	-0.0052	-0.0064	-0.0275	-0.0017	-0.0098	0.0023
8:00:05	-0.001	-0.0416	-0.0506	-0.005	-0.0067	-0.0277	-0.0014	-0.01	0.0024
8:00:35	-0.0002	-0.0418	-0.0506	-0.0045	-0.0069	-0.0284	-0.0012	-0.0097	0.0019
8:01:07	-0.0001	-0.0417	-0.0511	-0.0045	-0.0075	-0.0291	-0.0011	-0.0098	0.0014
8:01:39	0	-0.0415	-0.0517	-0.0039	-0.0069	-0.0289	-0.0003	-0.0101	0.0011
8:02:09	-0.0005	-0.0413	-0.0512	-0.0034	-0.0065	-0.0281	-0.0002	-0.0097	0.001
8:02:39	-0.0005	-0.041	-0.052	-0.0033	-0.0067	-0.0283	0	-0.0094	0.0003
8:03:09	0.0001	-0.0413	-0.0523	-0.0028	-0.0067	-0.0283	0.0005	-0.0095	-0.0002
8:03:41	-0.0012	-0.0413	-0.0522	-0.0031	-0.0066	-0.0283	-0.0009	-0.0094	-0.0001
8:04:13	-0.0011	-0.0415	-0.0528	-0.0024	-0.0067	-0.0289	-0.0008	-0.0093	-0.0006
8:04:43	-0.0024	-0.0414	-0.0533	-0.0033	-0.0062	-0.0291	-0.0014	-0.009	-0.0004
8:05:15	-0.0019	-0.0415	-0.0537	-0.0038	-0.006	-0.0287	-0.0012	-0.0088	-0.0006
8:05:45	-0.0018	-0.0417	-0.0539	-0.0031	-0.0061	-0.0289	-0.0011	-0.0093	-0.0002
8:06:18	-0.0016	-0.0426	-0.0535	-0.0034	-0.0062	-0.0285	-0.0013	-0.0096	0.0005
8:06:48	-0.0027	-0.0428	-0.0541	-0.004	-0.0062	-0.0283	-0.0017	-0.0093	0
8:07:18	-0.0037	-0.043	-0.0538	-0.0045	-0.0063	-0.0289	-0.0022	-0.0092	-0.0004
8:07:50	-0.005	-0.0431	-0.0536	-0.0054	-0.0062	-0.0283	-0.0035	-0.0091	-0.0006
8:08:20	-0.0047	-0.0434	-0.0537	-0.0049	-0.0062	-0.0287	-0.0033	-0.0092	-0.0007
8:08:52	-0.0044	-0.0429	-0.0535	-0.0042	-0.0058	-0.028	-0.0027	-0.0089	-0.0001
8:09:22	-0.0044	-0.0428	-0.0534	-0.0034	-0.0058	-0.0281	-0.0025	-0.0092	0.0003
8:09:52	-0.0042	-0.0427	-0.0524	-0.003	-0.0054	-0.0277	-0.0016	-0.0087	0.0005
8:10:22	-0.0047	-0.0425	-0.0523	-0.0031	-0.0052	-0.0277	-0.0024	-0.0086	0.0007
8:10:52	-0.0051	-0.0423	-0.0517	-0.0034	-0.0055	-0.0271	-0.0023	-0.0087	0.0018
8:25:52	-0.0075	-0.0407	-0.0545	-0.0042	-0.0053	-0.0266	-0.0018	-0.0088	0.0012
8:40:52	-0.011	-0.0414	-0.0556	-0.0066	-0.0039	-0.0262	-0.0017	-0.0079	0.0011
8:55:52	-0.0116	-0.0441	-0.056	-0.0048	-0.0051	-0.0278	-0.0008	-0.0095	0.0002
9:10:52	-0.0111	-0.0447	-0.0562	-0.007	-0.0055	-0.024	0.0009	-0.0108	0.0003
9:25:52	-0.0111	-0.0429	-0.0554	-0.0095	-0.0057	-0.023	0.0017	-0.0118	0.001
9:40:52	-0.0104	-0.0435	-0.0575	-0.0076	-0.0046	-0.0246	0.0053	-0.0133	0.0006
9:55:52	-0.0097	-0.043	-0.0612	-0.0078	-0.0032	-0.0267	0.0031	-0.0101	-0.0033
10:10:52	-0.009	-0.0449	-0.0631	-0.0066	-0.0051	-0.0251	0.0049	-0.0103	-0.0031
10:25:52	-0.0073	-0.0471	-0.0643	-0.0045	-0.0064	-0.0241	0.0036	-0.0114	-0.005
10:40:52	-0.0111	-0.0478	-0.0637	-0.0088	-0.0068	-0.025	0.0026	-0.0116	-0.0015
10:55:52	-0.0101	-0.0465	-0.0635	-0.0075	-0.0071	-0.0233	0.0047	-0.0111	0.0007
11:10:52	-0.0144	-0.0495	-0.0647	-0.0077	-0.0071	-0.0207	0.0008	-0.0116	-0.0012
11:25:52	-0.0162	-0.0505	-0.0682	-0.0056	-0.0072	-0.0244	0.0014	-0.0124	-0.0025
11:40:52	-0.0194	-0.0504	-0.07	-0.001	-0.0066	-0.0255	0.0042	-0.0118	-0.005
11:55:52	-0.019	-0.0503	-0.0701	-0.0001	-0.0075	-0.0267	0.0052	-0.0118	-0.0023
12:10:52	-0.0191	-0.0501	-0.0707	-0.002	-0.0069	-0.0253	0.0044	-0.0125	-0.002
12:25:52	-0.0198	-0.051	-0.0709	-0.0031	-0.007	-0.026	0.0038	-0.0116	-0.001
12:40:52	-0.0192	-0.0539	-0.0738	-0.0027	-0.0059	-0.0282	0.0057	-0.0141	-0.0054
12:55:52	-0.018	-0.0549	-0.0725	0.0013	-0.0074	-0.0296	0.0056	-0.0145	-0.0045
13:10:52	-0.0133	-0.0584	-0.073	0.0052	-0.0091	-0.0273	0.007	-0.0164	-0.0018
13:25:52	-0.0143	-0.0593	-0.0761	0.0067	-0.0069	-0.0283	0.0066	-0.0174	-0.0011
13:40:52	-0.016	-0.0611	-0.0803	0.0069	-0.0064	-0.0285	0.0073	-0.0158	-0.0037
13:55:52	-0.0241	-0.059	-0.0775	-0.0004	-0.0048	-0.0264	0.0055	-0.0159	-0.0013
14:10:52	-0.0248	-0.0593	-0.0809	-0.0019	-0.005	-0.0277	0.0035	-0.0151	-0.0038
14:25:52	-0.0267	-0.059	-0.0848	-0.0023	-0.0035	-0.0285	0.0047	-0.0144	-0.0044
14:40:52	-0.03	-0.0576	-0.087	-0.0021	-0.0042	-0.0299	0.0034	-0.0141	-0.008
14:55:52	-0.0277	-0.06	-0.0843	-0.0014	-0.0047	-0.0268	0	-0.0163	-0.0054
15:10:52	-0.0291	-0.0595	-0.0857	-0.0005	-0.0031	-0.0287	-0.0006	-0.0138	-0.006
15:25:52	-0.0322	-0.0609	-0.0867	-0.0036	-0.0041	-0.028	-0.0023	-0.0152	-0.0052
15:40:52	-0.0316	-0.0611	-0.0877	-0.0042	-0.0091	-0.0287	-0.0011	-0.015	-0.0073
15:55:52	-0.0304	-0.0626	-0.0884	-0.0067	-0.0069	-0.0276	-0.0014	-0.0145	-0.0076
16:10:52	-0.0375	-0.0639	-0.0907	-0.0106	-0.0052	-0.0267	-0.0042	-0.0101	-0.004
16:25:52	-0.0414	-0.0671	-0.0873	-0.0115	-0.0014	-0.0267	-0.004	-0.0112	-0.0032
16:40:52	-0.0386	-0.0663	-0.0898	-0.0103	-0.0011	-0.0266	-0.0011	-0.0105	-0.0011
16:55:52	-0.042	-0.0657	-0.0889	-0.0095	0.002	-0.0234	0.0001	-0.0078	0.0002
17:10:52	-0.0366	-0.0691	-0.0905	-0.0099	0.0013	-0.0239	0.0003	-0.0106	-0.0005
17:25:52	-0.0325	-0.0728	-0.0923	-0.0109	-0.0004	-0.0238	0.0018	-0.0115	-0.0023
17:40:52	-0.0387	-0.0744	-0.0904	-0.0126	0.0011	-0.0231	-0.0003	-0.0097	0.0001
17:55:52	-0.0406	-0.0728	-0.0887	-0.0137	0	-0.0231	-0.0024	-0.0097	0.0013
18:10:52	-0.0374	-0.0743	-0.0918	-0.0153	-0.0003	-0.025	0.001	-0.0104	-0.0013
18:25:52	-0.0397	-0.074	-0.0919	-0.0158	-0.0013	-0.0215	0.0005	-0.0078	-0.0026
18:40:52	-0.0424	-0.0729	-0.0921	-0.0133	-0.0005	-0.0227	-0.0002	-0.0079	-0.0025
18:55:52	-0.0474	-0.0724	-0.0915	-0.0152	-0.0002	-0.0239	0.0021	-0.0093	-0.0005
19:10:52	-0.05	-0.0733	-0.0888	-0.0183	-0.0028	-0.0195	-0.0017	-0.0069	0.0027
19:25:52	-0.0496	-0.076	-0.0898	-0.0175	-0.0032	-0.0224	-0.0026	-0.0077	0.0006
19:40:52	-0.049	-0.0772	-0.0882	-0.0157	-0.0038	-0.0203	-0.0045	-0.0074	0.002
19:55:52	-0.0488	-0.0789	-0.0915	-0.0153	-0.0026	-0.0227	-0.0037	-0.0056	0.0015
20:10:52	-0.05	-0.0804	-0.0902	-0.0161	-0.0019	-0.023	-0.0008	-0.0065	0.0019
20:25:52	-0.049	-0.081	-0.0874	-0.0134	-0.0048	-0.0225	0.001	-0.0049	0.006
20:40:52	-0.0476	-0.08	-0.0895	-0.0134	-0.004	-0.0224	0.0027	-0.0058	0.0041
20:55:52	-0.0514	-0.0793	-0.0915	-0.0147	-0.0028	-0.0254	0.0024	-0.0071	0.0051
21:10:52	-0.0474	-0.0826	-0.0968	-0.0113	-0.0043	-0.0244	0.0024	-0.0081	0.0063
21:25:52	-0.0479	-0.0816	-0.098	-0.0106	-0.0056	-0.0254	0.0034	-0.0073	0.0071
21:40:52	-0.049	-0.0805	-0.0964	-0.0082	-0.0051	-0.0245	0.0041	-0.0092	0.0086
21:55:52	-0.0494	-0.0819	-0.0967	-0.0106	-0.002	-0.0251	0.0037	-0.0091	0.003
22:10:52	-0.0488	-0.0812	-0.0944	-0.0091	-0.0032	-0.0212	0.0067	-0.0088	0.007
22:25:52	-0.046	-0.0827	-0.0955	-0.0048	-0.0037	-0.0219	0.0121	-0.0062	0.0057
22:40:52	-0.0478	-0.0845	-0.1004	-0.0061	-0.0044	-0.0226	0.0121	-0.007	0.0029
22:55:52	-0.046	-0.0851	-0.0974	-0.0049	-0.0042	-0.023	0.012	-0.0072	0.0027
23:10:52	-0.0504	-0.0852	-0.0982	-0.0087	-0.0046	-0.0259	0.0095	-0.0071	-0.0023
23:25:52	-0.0498	-0.0891	-0.0975	-0.0056	-0.0055	-0.0229	0.0128	-0.006	0.0032
23:40:52	-0.0513	-0.0893	-0.0945	-0.0066	-0.0042	-0.0216	0.0112	-0.0088	0.0043
23:55:52	-0.0595	-0.0891	-0.0951	-0.0116	-0.0051	-0.0204	0.0068	-0.0082	0.0054
24:10:52	-0.0579	-0.0866	-0.0939	-0.011	-0.0046	-0.0247	0.008	-0.0068	0.0043
24:25:52	-0.0569	-0.0885	-0.0969	-0.0083	-0.0041	-0.0252	0.011	-0.0095	0.0047
24:40:52	-0.0588	-0.0902	-0.0978	-0.0079	-0.0068	-0.0262	0.009	-0.0083	0.0051
24:55:52	-0.0598	-0.0897	-0.0965	-0.0083	-0.0069	-0.024	0.0068	-0.007	0.0057
25:10:52	-0.0614	-0.0904	-0.0966	-0.0085	-0.0077	-0.0217	0.0065	-0.0081	0.0071
25:25:52	-0.0619	-0.0902	-0.0932	-0.0109	-0.0072	-0.0214	0.0069	-0.0098	0.0063
25:40:52	-0.064	-0.0917	-0.0929	-0.0101	-0.0077	-0.0239	0.0068	-0.009	0.0062
25:55:52	-0.0681	-0.0921	-0.0941	-0.0138	-0.0069	-0.0264	0.0043	-0.008	0.0053
26:10:52	-0.0684	-0.0951	-0.0958	-0.0155	-0.0045	-0.0218	0.0019	-0.0068	0.0072
26:25:52	-0.068	-0.0981	-0.0977	-0.0189	-0.0039	-0.0208	0.0032	-0.0063	0.0043
26:40:52	-0.064	-0.1006	-0.0947	-0.0155	-0.0055	-0.0209	0.0052	-0.0086	0.0035
26:55:52	-0.0652	-0.1016	-0.0967	-0.0173	-0.0059	-0.0248	0.002	-0.0084	0.005
27:10:52	-0.0678	-0.0981	-0.0955	-0.0178	-0.009	-0.0207	0.0042	-0.0099	0.0069
27:25:52	-0.072	-0.0974	-0.0972	-0.0202	-0.0085	-0.0233	0.002	-0.011	0.006
27:40:52	-0.0738	-0.0975	-0.0956	-0.0194	-0.0063	-0.0266	0.0019	-0.0103	0.0046
27:55:52	-0.0775	-0.0969	-0.0957	-0.0153	-0.0063	-0.0257	0.0022	-0.0074	0.0062
28:10:52	-0.0765	-0.0979	-0.0991	-0.01	-0.0036	-0.0243	0.0065	-0.0079	0.0041
28:25:52	-0.0793	-0.0976	-0.0986	-0.0145	-0.0055	-0.0235	0.0021	-0.0095	0.0063
28:40:52	-0.0804	-0.1029	-0.097	-0.0111	-0.0069	-0.025	0.0036	-0.0109	0.0057
28:55:52	-0.0844	-0.1036	-0.0989	-0.0159	-0.0081	-0.024	0.0031	-0.009	0.0052
29:10:52	-0.0847	-0.1042	-0.098	-0.0166	-0.0084	-0.0251	0.0033	-0.0087	0.0064
29:25:52	-0.0828	-0.1012	-0.098	-0.0128	-0.0077	-0.025	0.0023	-0.0088	0.0064
29:40:52	-0.0822	-0.1013	-0.0979	-0.0138	-0.0058	-0.027	0.0054	-0.0062	0.0078
29:55:52	-0.0795	-0.1003	-0.0997	-0.0135	-0.0066	-0.0301	0.0047	-0.0053	0.0052
30:10:52	-0.0809	-0.103	-0.0969	-0.0158	-0.0072	-0.0258	-0.0001	-0.0079	0.0092
30:25:52	-0.0833	-0.1035	-0.1007	-0.0158	-0.0074	-0.0261	0.0003	-0.0097	0.0074
30:40:52	-0.0859	-0.1014	-0.1023	-0.0166	-0.0041	-0.0249	-0.0004	-0.0056	0.0072
30:55:52	-0.0878	-0.0997	-0.099	-0.0189	-0.0043	-0.0221	-0.0015	-0.006	0.0078
31:10:52	-0.0898	-0.1002	-0.0991	-0.018	-0.002	-0.025	0.0032	-0.0069	0.0082
31:25:52	-0.0895	-0.102	-0.0978	-0.0162	-0.0046	-0.0202	0.0031	-0.0077	0.0084
31:40:52	-0.0944	-0.103	-0.1018	-0.0219	-0.004	-0.0234	-0.0046	-0.0071	0.0041
31:55:52	-0.0968	-0.1039	-0.0977	-0.0224	-0.0051	-0.0251	-0.0045	-0.0067	0.0049
32:10:52	-0.0908	-0.1069	-0.0955	-0.02	-0.0076	-0.0214	0.0006	-0.0066	0.0056
32:25:52	-0.0885	-0.1045	-0.094	-0.0194	-0.0056	-0.0211	-0.0008	-0.005	0.0048
32:40:52	-0.0928	-0.1059	-0.0952	-0.0225	-0.0038	-0.0184	-0.0054	0.0002	0.005
32:55:52	-0.0926	-0.1102	-0.0912	-0.0223	-0.0065	-0.0148	0.0001	-0.0017	0.0113
33:10:52	-0.0962	-0.1104	-0.0937	-0.0223	-0.0047	-0.0204	-0.0031	-0.0032	0.0095
33:25:52	-0.0961	-0.1076	-0.0965	-0.0203	-0.0044	-0.0181	0.0016	-0.003	0.0075
33:40:52	-0.0975	-0.1065	-0.0942	-0.0251	-0.0052	-0.0191	-0.0044	-0.0016	0.0122
33:55:52	-0.0991	-0.1041	-0.0941	-0.0231	-0.0008	-0.0163	-0.0019	0.0013	0.0114
34:10:52	-0.0975	-0.1039	-0.0941	-0.0212	-0.0036	-0.016	0.0012	0.0031	0.0127
34:25:52	-0.0991	-0.1027	-0.0938	-0.0216	-0.0036	-0.0176	0.0021	0.0015	0.0107
34:40:52	-0.1029	-0.1032	-0.0958	-0.0216	-0.0046	-0.0172	-0.0039	0.0024	0.0106
34:55:52	-0.0993	-0.1022	-0.0941	-0.0201	-0.003	-0.0162	-0.0042	0.0009	0.0099
35:10:52	-0.0993	-0.1052	-0.0934	-0.0193	-0.0047	-0.0142	-0.0011	-0.0021	0.0153
35:25:52	-0.0993	-0.1062	-0.0917	-0.0162	-0.0062	-0.0102	0.0022	-0.0011	0.0161
35:40:52	-0.0983	-0.1078	-0.0967	-0.0176	-0.0079	-0.0117	0.0011	-0.0012	0.0097
35:55:52	-0.0967	-0.1064	-0.0932	-0.018	-0.0083	-0.0114	0.0047	-0.0022	0.0127
36:10:52	-0.0957	-0.1075	-0.0939	-0.0156	-0.0053	-0.014	0.0073	-0.0004	0.0121
36:25:52	-0.0977	-0.1073	-0.0931	-0.0134	-0.0038	-0.0109	0.007	0.0012	0.0155
36:40:52	-0.099	-0.1099	-0.0914	-0.0156	-0.0072	-0.0089	0.0047	0.0009	0.0144
36:55:52	-0.0965	-0.1072	-0.0933	-0.0167	-0.0059	-0.0129	0.0071	0	0.0138
37:10:52	-0.1018	-0.1055	-0.092	-0.0157	-0.0047	-0.0108	0.0097	0.0013	0.018
37:25:52	-0.1009	-0.1079	-0.0947	-0.0136	-0.0051	-0.0115	0.01	-0.0029	0.0149
37:40:52	-0.102	-0.1063	-0.0968	-0.0165	-0.0047	-0.0127	0.0045	-0.0007	0.0133
37:55:52	-0.1031	-0.1066	-0.0978	-0.0143	-0.0028	-0.0143	0.0067	-0.0007	0.0105
38:10:52	-0.1067	-0.1049	-0.0971	-0.018	-0.0014	-0.0096	0.0063	0	0.0116
38:25:52	-0.1113	-0.1079	-0.0978	-0.0192	0.0001	-0.0094	0.0023	-0.0003	0.012
38:40:52	-0.1148	-0.1088	-0.0962	-0.0243	-0.0017	-0.0069	0.0035	0.0005	0.0139
38:55:52	-0.1123	-0.1079	-0.0926	-0.0273	-0.0015	-0.0055	0.0012	0.0019	0.0157
39:10:52	-0.1149	-0.1057	-0.0951	-0.0259	-0.0019	-0.0089	0.0023	0.0017	0.0133
39:25:52	-0.1182	-0.1069	-0.096	-0.0282	-0.001	-0.0108	-0.0001	0.0026	0.0129
39:40:52	-0.1134	-0.1097	-0.0942	-0.0229	-0.0022	-0.0064	0.0042	0.0027	0.0165
39:55:52	-0.1141	-0.1136	-0.0897	-0.0235	-0.0034	-0.0082	0.0052	0.0011	0.0173
40:10:52	-0.1126	-0.1121	-0.089	-0.021	-0.0021	-0.0071	0.0086	0.0025	0.0174
40:25:52	-0.1146	-0.1107	-0.0911	-0.0243	-0.0007	-0.0112	0.0081	0.0021	0.0144
40:40:52	-0.115	-0.1097	-0.0922	-0.0231	-0.003	-0.0111	0.007	0.0033	0.0153
40:55:52	-0.118	-0.1099	-0.086	-0.0197	-0.0033	-0.0109	0.0109	0.0017	0.0179
41:10:52	-0.1169	-0.111	-0.0861	-0.0169	-0.0014	-0.0098	0.0116	0.0045	0.019
41:25:52	-0.1193	-0.1126	-0.0882	-0.0184	-0.0014	-0.0098	0.0101	0.0031	0.021
41:40:52	-0.1184	-0.1102	-0.0877	-0.0173	0.002	-0.0112	0.0079	0.0065	0.0194
41:55:52	-0.1186	-0.1104	-0.0895	-0.017	-0.0006	-0.0147	0.0061	0.0088	0.0181
42:10:52	-0.1198	-0.11	-0.0887	-0.0178	-0.0001	-0.0167	0.0098	0.0081	0.0149
42:25:52	-0.1187	-0.1085	-0.0877	-0.0167	0.0024	-0.0154	0.007	0.0109	0.0138
42:40:52	-0.1228	-0.1075	-0.087	-0.0203	0.0068	-0.015	0.0053	0.0116	0.0161
42:55:52	-0.1235	-0.1081	-0.086	-0.0194	0.0077	-0.0148	0.0062	0.0112	0.0182
43:10:52	-0.1228	-0.1102	-0.0872	-0.0187	0.0014	-0.0131	0.0044	0.0099	0.0191
43:25:52	-0.1235	-0.1091	-0.0873	-0.0174	0.0024	-0.0104	0.0059	0.0084	0.0201
43:40:52	-0.1243	-0.1078	-0.0882	-0.0173	0.0032	-0.0119	0.0069	0.0091	0.0191
43:55:52	-0.1276	-0.1027	-0.087	-0.0237	0.0043	-0.0122	0.0031	0.0077	0.0214
44:10:52	-0.1277	-0.1063	-0.0873	-0.0218	0.004	-0.0134	0.0021	0.0096	0.0217
44:25:52	-0.1279	-0.1053	-0.0889	-0.0231	0.0046	-0.0173	0.0048	0.0124	0.0199
44:40:52	-0.1248	-0.1048	-0.0903	-0.0206	0.0057	-0.017	0.0066	0.0101	0.017
44:55:52	-0.1324	-0.108	-0.0903	-0.0237	0.0054	-0.0172	-0.0015	0.0079	0.0168
45:10:52	-0.1349	-0.1086	-0.0898	-0.0259	0.0053	-0.0158	0.0006	0.0078	0.0193
45:25:52	-0.1373	-0.1075	-0.0893	-0.029	0.0061	-0.0126	-0.0026	0.009	0.0213
45:40:52	-0.1396	-0.1066	-0.0883	-0.0283	0.0052	-0.0135	0	0.0065	0.0206
45:55:52	-0.1397	-0.1074	-0.0877	-0.0259	0.0059	-0.0143	0.0028	0.0065	0.0179
46:10:52	-0.1397	-0.1047	-0.0852	-0.0252	0.0073	-0.0119	0.0029	0.0086	0.0186
46:25:52	-0.141	-0.107	-0.0861	-0.0246	0.0088	-0.0154	0.0021	0.0092	0.0186
46:40:52	-0.1409	-0.1054	-0.0878	-0.0293	0.0112	-0.0161	0	0.0094	0.0189
46:55:52	-0.1385	-0.1042	-0.0855	-0.0274	0.0104	-0.0131	0.0009	0.0099	0.022
47:10:52	-0.141	-0.1015	-0.084	-0.0282	0.0121	-0.0086	-0.0015	0.0126	0.0225
47:25:52	-0.1424	-0.1058	-0.0852	-0.0253	0.0085	-0.0132	-0.0023	0.0075	0.0234
47:40:52	-0.1443	-0.1061	-0.0827	-0.0233	0.0073	-0.0149	-0.0008	0.0099	0.0212
47:55:52	-0.1465	-0.1043	-0.0826	-0.0229	0.0099	-0.0112	-0.0007	0.0115	0.0232
