# Supplementary material for: Mitochondrial activity promotes neutrophil degranulation and endothelial dysfunction in systemic infections
Source: EMBO Mol Med. 2026 May 27;18(7):2691–722. doi: 10.1038/s44321-026-00453-1 (PMC13365472; doi:10.1038/s44321-026-00453-1)
Supplement: Supplementary file 4 — Source data Fig. 3 [file 44321_2026_453_MOESM4_ESM.zip]

Archive with 21 entries (10 files):
- Figure 3/
- Figure 3/3A/
- Figure 3/3A/mouse P chabaudi blood OCR Seahorse.xlsx
- Figure 3/3B/
- Figure 3/3B/human severe malaria OCR Seahorse.xlsx
- Figure 3/3C/
- Figure 3/3C/human uncomplicated malaria OCR Seahorse.xlsx
- Figure 3/3D/
- Figure 3/3D/sepsis OCR Seahorse.xlsx
- Figure 3/3E/
- Figure 3/3E/human malaria CD10 MFI.xlsx
- Figure 3/3F/
- Figure 3/3F/sepsis CD10 MFI.xlsx
- Figure 3/3G/
- Figure 3/3G/mouse bone marrow MitoTracker CMXRos MFI.xlsx
- Figure 3/3H/
- Figure 3/3H/splenic Pchabaudi mouse day9 ATP production rate.xlsx
- Figure 3/3I/
- Figure 3/3I/GCSF-D OCR Seahorse.xlsx
- Figure 3/3J/
- Figure 3/3J/GCSF-D CD63 MFI flow degran.xlsx
