# Supplementary material for: Mitochondrial activity promotes neutrophil degranulation and endothelial dysfunction in systemic infections
Source: EMBO Mol Med. 2026 May 27;18(7):2691–722. doi: 10.1038/s44321-026-00453-1 (PMC13365472; doi:10.1038/s44321-026-00453-1)
Supplement: Supplementary file 4 — Source data Fig. 3 [file 44321_2026_453_MOESM4_ESM.zip › Figure 3/3A/mouse P chabaudi blood OCR Seahorse.xlsx]

## Sheet: Sheet1
Time (minutes)	Naive		P.chab.
	21-2-19	21-8-20	21-2-19	21-8-20
1.41368	14.3717	17.1555	26.8391	30.257
8.00196	12.0641	14.8453	21.3986	27.5458
14.5948	9.90277	12.2972	18.7941	24.5032
21.2633	3.85676	7.50287	5.93051	14.5021
27.822	1.25228	6.45262	5.79603	12.5514
34.4062	2.34444	6.90695	5.76669	14.1255
41.0756	5.218	14.4587	21.1905	25.7847
47.6599	3.03915	13.8628	16.5163	26.7216
54.2257	3.58426	12.8689	15.1126	25.9369
60.8862	1.78785	7.09284	5.2738	13.7354
67.4534	0.866606	7.74718	4.68098	14.0799
74.0584	0.633111	7.03523	4.50809	13.8108
