# Supplementary material for: Mitochondrial activity promotes neutrophil degranulation and endothelial dysfunction in systemic infections
Source: EMBO Mol Med. 2026 May 27;18(7):2691–722. doi: 10.1038/s44321-026-00453-1 (PMC13365472; doi:10.1038/s44321-026-00453-1)
Supplement: Supplementary file 4 — Source data Fig. 3 [file 44321_2026_453_MOESM4_ESM.zip › Figure 3/3B/human severe malaria OCR Seahorse.xlsx]

## Sheet: Sheet1
	HC 11.07.23		Malaria 11.07.23				HC 06.02.24		Malaria 06.02.24
1.3	29.6	0.5	82.5	3.3		1.3	41.9	1.1	67.8	2.8
7.8	27.4	1	77.3	2.4		7.8	35.3	1.1	56.4	3.2
14.3	27.5	1.3	74.4	3		14.3	32.3	1.5	52.5	2.9
20.9	13	0.7	28.1	1.4		20.9	26.9	0.4	31.6	2.1
27.4	12	1.1	26.3	0.7		27.4	25	0.4	29.8	2.4
33.9	11.8	0.4	26.3	2.6		33.9	23.2	0.8	27.8	1.4
40.5	24.6	2.2	45.2	5.4		40.5	36.7	2.9	87.5	9.3
46.9	22.6	1.6	41	3.9		46.9	35.3	1.5	77.3	7.7
53.4	22.2	2.5	38.1	2.9		53.4	33.3	2.7	72.2	6.7
60	13.8	1.1	25.7	0.6		60	29.5	3.6	46.7	9.1
66.5	14.4	1.1	26	0.3		66.5	27.6	2.4	39.4	3.9
73.1	14.4	1.4	24.5	0.8		73.1	27.1	1.6	36.5	3.3
