# Supplementary material for: Mitochondrial activity promotes neutrophil degranulation and endothelial dysfunction in systemic infections
Source: EMBO Mol Med. 2026 May 27;18(7):2691–722. doi: 10.1038/s44321-026-00453-1 (PMC13365472; doi:10.1038/s44321-026-00453-1)
Supplement: Supplementary file 4 — Source data Fig. 3 [file 44321_2026_453_MOESM4_ESM.zip › Figure 3/3C/human uncomplicated malaria OCR Seahorse.xlsx]

## Sheet: Sheet1
Time (minutes)	hc1 vc mito			m2 vc mito
1.30847	11.8493	18.9212	21.0884	23.756	31.2382	32.4426
7.78556	12.6393	19.0934	19.9123	23.5318	31.6024	32.269
14.2566	11.7741	18.5692	20.1607	22.5457	30.9221	31.6805
20.8567	9.81794	19.7389	17.3665	18.5943	27.1883	23.9097
27.3483	10.3962	21.2853	19.2711	18.5325	27.7368	23.5357
33.8453	10.5376	19.742	19.2079	17.2177	26.2557	23.9812
40.4288	13.774	24.1468	25.2152	21.1566	32.2609	34.7544
46.9261	12.6159	23.3206	23.9147	19.7335	31.6323	32.9399
53.4258	12.4746	22.5987	23.8174	19.6868	30.9277	32.786
60.0239	11.6404	21.0183	21.4695	17.5731	24.7631	26.7072
66.5272	11.8588	21.2106	21.6605	16.51	25.8972	26.7771
73.0297	11.708	21.9005	21.1138	16.9985	25.2986	26.0407
