# Supplementary material for: Mitochondrial activity promotes neutrophil degranulation and endothelial dysfunction in systemic infections
Source: EMBO Mol Med. 2026 May 27;18(7):2691–722. doi: 10.1038/s44321-026-00453-1 (PMC13365472; doi:10.1038/s44321-026-00453-1)
Supplement: Supplementary file 4 — Source data Fig. 3 [file 44321_2026_453_MOESM4_ESM.zip › Figure 3/3D/sepsis OCR Seahorse.xlsx]

## Sheet: Sheet1
	HC			Sepsis donor 1						HC			Sepsis donor 2
1.30847	16.1872	18.5685	24.2205	101.491	101.406				1.30847	16.6746	25.3278	26.4516	59.8023	59.8856
7.78556	13.6622	15.9758	21.1415	96.068	97.6785				7.78556	15.4736	20.7133	22.8271	56.8798	57.3287
14.2566	12.824	15.8792	19.3153	98.1877	98.7729				14.2566	14.382	19.7057	20.9278	56.9119	57.4136
20.8567	11.8493	18.9212	21.0884	109.885	103.309				20.8567	13.0721	19.6657	20.8931	62.3579	62.4781
27.3483	12.6393	19.0934	19.9123	112.697	106.078				27.3483	13.8709	19.371	20.2187	63.2262	63.4684
33.8453	11.7741	18.5692	20.1607	115.895	108.269				33.8453	12.5567	18.3999	20.0123	64.8016	64.9902
40.4288	9.81794	19.7389	17.3665	61.1834	57.835				40.4288	9.98816	15.4234	17.6587	51.095	50.1751
46.9261	10.3962	21.2853	19.2711	59.9879	56.275				46.9261	10.8526	16.5703	18.0835	49.3662	49.9477
53.4258	10.5376	19.742	19.2079	60.1721	56.1075				53.4258	9.88714	15.0254	17.517	49.3645	48.8561
60.0239	13.774	24.1468	25.2152	207.946	189.908				60.0239	12.1037	18.8257	24.1784	100.179	99.3592
66.5272	12.6159	23.3206	23.9147	204.505	189.333				66.5272	12.2564	18.6709	22.9389	97.7045	97.5499
73.0297	12.4746	22.5987	23.8174	210.984	193.927				73.0297	12.2463	17.8301	22.2894	97.9174	97.1821
79.6246	11.6404	21.0183	21.4695	69.0888	62.6566				79.6246	9.73981	15.2196	20.257	61.629	61.3173
86.1245	11.8588	21.2106	21.6605	76.5688	67.5636				86.1245	10.3359	16.4383	20.4882	62.3145	63.1399
92.6364	11.708	21.9005	21.1138	79.5114	67.7082				92.6364	9.96268	16.3062	19.4487	61.5516	62.9241
