# Supplementary material for: Mitochondrial activity promotes neutrophil degranulation and endothelial dysfunction in systemic infections
Source: EMBO Mol Med. 2026 May 27;18(7):2691–722. doi: 10.1038/s44321-026-00453-1 (PMC13365472; doi:10.1038/s44321-026-00453-1)
Supplement: Supplementary file 4 — Source data Fig. 3 [file 44321_2026_453_MOESM4_ESM.zip › Figure 3/3E/human malaria CD10 MFI.xlsx]

## Sheet: Sheet1
HC	uncompl. malaria	severe malaria
4219	3918	538
5486	10412	808
2951	5060	747
3568	743	1935
2539	884	3583
3286		6390
5136		689
3259		237
2457		293
7629		1627
4334
6896
5568
5125
13357
9156
10364
2614
5862
