# Supplementary material for: Mitochondrial activity promotes neutrophil degranulation and endothelial dysfunction in systemic infections
Source: EMBO Mol Med. 2026 May 27;18(7):2691–722. doi: 10.1038/s44321-026-00453-1 (PMC13365472; doi:10.1038/s44321-026-00453-1)
Supplement: Supplementary file 4 — Source data Fig. 3 [file 44321_2026_453_MOESM4_ESM.zip › Figure 3/3G/mouse bone marrow MitoTracker CMXRos MFI.xlsx]

## Sheet: Sheet1
Ly6G+CD101-	Ly6G+CD101+
16847	14926
17490	15746
22608	18853
20489	16018
19563	15767
