# Supplementary material for: Mitochondrial activity promotes neutrophil degranulation and endothelial dysfunction in systemic infections
Source: EMBO Mol Med. 2026 May 27;18(7):2691–722. doi: 10.1038/s44321-026-00453-1 (PMC13365472; doi:10.1038/s44321-026-00453-1)
Supplement: Supplementary file 4 — Source data Fig. 3 [file 44321_2026_453_MOESM4_ESM.zip › Figure 3/3H/splenic Pchabaudi mouse day9 ATP production rate.xlsx]

## Sheet: Sheet1
	Glycolysis			Mitochondria
CD101+	237.33	169.5	198.2	113.735	128.9	159.7
CD101-	167.815	83.1	64.6	203.985	255.6	205.6
