# Supplementary material for: Mitochondrial activity promotes neutrophil degranulation and endothelial dysfunction in systemic infections
Source: EMBO Mol Med. 2026 May 27;18(7):2691–722. doi: 10.1038/s44321-026-00453-1 (PMC13365472; doi:10.1038/s44321-026-00453-1)
Supplement: Supplementary file 4 — Source data Fig. 3 [file 44321_2026_453_MOESM4_ESM.zip › Figure 3/3I/GCSF-D OCR Seahorse.xlsx]

## Sheet: Sheet1
Time (minutes)	HC Mito					GCSF mito
1.3103	18.2164	19.2011	18.6674			38.044	37.7814	39.4519	35.5085	39.0064
7.76671	17.2501	17.3974	18.2706			35.4742	35.6392	37.3988	32.9756	38.1102
14.2203	18.1463	18.3805	19.3293			35.8953	34.6844	37.476	33.1846	37.9206
20.7709	7.16309	8.85529	8.11288			19.6358	18.8361	19.1093	16.7567	21.4214
27.225	6.35715	6.3458	7.95554			18.1895	16.6324	18.0644	15.5004	18.7368
33.6748	5.71692	6.82295	7.20569			17.4791	16.4948	17.3524	14.4624	17.8185
40.21	23.9102	23.2274	26.1642			90.2097	80.5416	92.7023	73.5522	85.392
46.669	19.5881	19.4406	21.9333			79.7261	71.3885	84.8828	65.1407	77.7108
53.1316	19.9615	21.6011	22.4072			76.4784	69.0808	83.7905	61.33	74.6348
59.6656	6.56075	7.80352	8.76453			21.1073	21.1308	22.1515	18.9722	22.7441
66.1261	6.84786	7.02604	9.25465			23.0274	21.0014	22.9419	19.4427	25.2465
72.589	6.56633	8.13922	8.95491			22.7556	20.4485	23.2441	19.0499	25.3108
