# Supplementary material for: Mitochondrial activity promotes neutrophil degranulation and endothelial dysfunction in systemic infections
Source: EMBO Mol Med. 2026 May 27;18(7):2691–722. doi: 10.1038/s44321-026-00453-1 (PMC13365472; doi:10.1038/s44321-026-00453-1)
Supplement: Supplementary file 4 — Source data Fig. 3 [file 44321_2026_453_MOESM4_ESM.zip › Figure 3/3J/GCSF-D CD63 MFI flow degran.xlsx]

## Sheet: Sheet1
	CTR					GCSF-D
vehicle	1405	624	1379		534	3400	4082	6777	3959	1825
fMLP	6120	1242	2697		748	15636	16306	14054	6002	5313
H	1130	935	5774		2755	5787	5568	13235	20184	8045
A23187	12268		28614		20617	18286	13204		13956	13144
