# Supplementary material for: Mitochondrial activity promotes neutrophil degranulation and endothelial dysfunction in systemic infections
Source: EMBO Mol Med. 2026 May 27;18(7):2691–722. doi: 10.1038/s44321-026-00453-1 (PMC13365472; doi:10.1038/s44321-026-00453-1)
Supplement: Supplementary file 5 — Source data Fig. 4 [file 44321_2026_453_MOESM5_ESM.zip]

Archive with 16 entries (9 files):
- Figure 4/
- Figure 4/4A/
- Figure 4/4A/HC for malaria mitotracker.tif
- Figure 4/4A/malaria mitotracker.tif
- Figure 4/4B/
- Figure 4/4B/HC for sepsis mitotracker.tif
- Figure 4/4B/sepsis mitotracker.tif
- Figure 4/4C/
- Figure 4/4C/CTR mitotracker.tif
- Figure 4/4C/GCSFD mitotracker.tif
- Figure 4/4D/
- Figure 4/4D/mitochondria number - all conditions.xlsx
- Figure 4/4E/
- Figure 4/4E/mitoskeleton length - all conditions.xlsx
- Figure 4/4F/
- Figure 4/4F/mitochondrial volume - all conditions.xlsx
