# Supplementary material for: Mitochondrial activity promotes neutrophil degranulation and endothelial dysfunction in systemic infections
Source: EMBO Mol Med. 2026 May 27;18(7):2691–722. doi: 10.1038/s44321-026-00453-1 (PMC13365472; doi:10.1038/s44321-026-00453-1)
Supplement: Supplementary file 5 — Source data Fig. 4 [file 44321_2026_453_MOESM5_ESM.zip › Figure 4/4D/mitochondria number - all conditions.xlsx]

## Sheet: Sheet1
HC	malaria	sepsis	GCSF-D
79.56	51.7	110.2	109.5
50.36	58.4118	66.24	102.1
67.69	54.5	74.58	55.78
30.6	95.0588
50.4444
61.375
88.62
74.76
44.36
