# Supplementary material for: Mitochondrial activity promotes neutrophil degranulation and endothelial dysfunction in systemic infections
Source: EMBO Mol Med. 2026 May 27;18(7):2691–722. doi: 10.1038/s44321-026-00453-1 (PMC13365472; doi:10.1038/s44321-026-00453-1)
Supplement: Supplementary file 5 — Source data Fig. 4 [file 44321_2026_453_MOESM5_ESM.zip › Figure 4/4E/mitoskeleton length - all conditions.xlsx]

## Sheet: Sheet1
HC	malaria	sepsis	GCSF-D
0.1167	0.643513	0.1172	0.1947
0.2697	0.456019	0.2497	0.2144
0.2304	0.446771	0.2212	0.2144
0.361534	0.376376
0.238357
0.246958
0.1302
0.1613
0.142
