# Supplementary material for: Mitochondrial activity promotes neutrophil degranulation and endothelial dysfunction in systemic infections
Source: EMBO Mol Med. 2026 May 27;18(7):2691–722. doi: 10.1038/s44321-026-00453-1 (PMC13365472; doi:10.1038/s44321-026-00453-1)
Supplement: Supplementary file 5 — Source data Fig. 4 [file 44321_2026_453_MOESM5_ESM.zip › Figure 4/4F/mitochondrial volume - all conditions.xlsx]

## Sheet: Sheet1
HC	malaria	sepsis	GCSF-D
0.6601	2.6617	1.016	1.585
1.314	2.56267	1.224	1.504
1.192	2.71437	1.064	1.71
1.48846	3.12646
1.12007
1.27818
1.214
1.292
0.6646
