# Supplementary material for: Mitochondrial activity promotes neutrophil degranulation and endothelial dysfunction in systemic infections
Source: EMBO Mol Med. 2026 May 27;18(7):2691–722. doi: 10.1038/s44321-026-00453-1 (PMC13365472; doi:10.1038/s44321-026-00453-1)
Supplement: Supplementary file 6 — Source data Fig. 5 [file 44321_2026_453_MOESM6_ESM.zip]

Archive with 21 entries (10 files):
- Figure 5/
- Figure 5/5A/
- Figure 5/5A/MitoPY1 malaria mouse.xlsx
- Figure 5/5B/
- Figure 5/5B/MitoPY1 sepsis.xlsx
- Figure 5/5C/
- Figure 5/5C/MitoPY1 GCSFD.xlsx
- Figure 5/5D/
- Figure 5/5D/SkQ1 NE degran A23.xlsx
- Figure 5/5E/
- Figure 5/5E/SkQ1 NE degran HT.xlsx
- Figure 5/5F/
- Figure 5/5F/severe malaria SkQ1 degran NE A23.xlsx
- Figure 5/5G/
- Figure 5/5G/SkQ1 ROS AUC A23.xlsx
- Figure 5/5H/
- Figure 5/5H/veh CD101 sort ROS curve A23.xlsx
- Figure 5/5I/
- Figure 5/5I/SkQ1 CD101 sort ROS curve A23.xlsx
- Figure 5/5J/
- Figure 5/5J/SkQ1 ROS CD101 sort AUC A23.xlsx
