# Supplementary material for: Mitochondrial activity promotes neutrophil degranulation and endothelial dysfunction in systemic infections
Source: EMBO Mol Med. 2026 May 27;18(7):2691–722. doi: 10.1038/s44321-026-00453-1 (PMC13365472; doi:10.1038/s44321-026-00453-1)
Supplement: Supplementary file 6 — Source data Fig. 5 [file 44321_2026_453_MOESM6_ESM.zip › Figure 5/5A/MitoPY1 malaria mouse.xlsx]

## Sheet: Sheet1
uninfected	Day 8	Day 9
3.79	34.1	57.1
7.7	30.8	31
1.81	24.3	28.8
3.97	23	58.7
