# Supplementary material for: Mitochondrial activity promotes neutrophil degranulation and endothelial dysfunction in systemic infections
Source: EMBO Mol Med. 2026 May 27;18(7):2691–722. doi: 10.1038/s44321-026-00453-1 (PMC13365472; doi:10.1038/s44321-026-00453-1)
Supplement: Supplementary file 6 — Source data Fig. 5 [file 44321_2026_453_MOESM6_ESM.zip › Figure 5/5B/MitoPY1 sepsis.xlsx]

## Sheet: Sheet1
HC	sepsis
10.6	23.6
18.7	30.3
40.5	60.4
