# Supplementary material for: Mitochondrial activity promotes neutrophil degranulation and endothelial dysfunction in systemic infections
Source: EMBO Mol Med. 2026 May 27;18(7):2691–722. doi: 10.1038/s44321-026-00453-1 (PMC13365472; doi:10.1038/s44321-026-00453-1)
Supplement: Supplementary file 6 — Source data Fig. 5 [file 44321_2026_453_MOESM6_ESM.zip › Figure 5/5D/SkQ1 NE degran A23.xlsx]

## Sheet: Sheet1
	vehicle													SkQ1													NecroX-5
unstim	27888	30265.8	27685.9	27650.6	30021.5	23768.6	9885.3	14426.2	103206	154698	163349	175624	61179.3	37971.1	53446	13096.2	19907.5	19680.7	2697.42	4854.15	1368.95						19387.5	13739.1	38447.6	42745.7	15952.1
A23187	151113	412043	232567	203044	119661	78532.9	338019	213164	224104	232567	326735	71861.6	311799	146213	107028	53934.7	192445	81405.8	113017	133107	72626.6	36878.9	109367				103206	154698	163349	175624	61179.3
