# Supplementary material for: Mitochondrial activity promotes neutrophil degranulation and endothelial dysfunction in systemic infections
Source: EMBO Mol Med. 2026 May 27;18(7):2691–722. doi: 10.1038/s44321-026-00453-1 (PMC13365472; doi:10.1038/s44321-026-00453-1)
Supplement: Supplementary file 6 — Source data Fig. 5 [file 44321_2026_453_MOESM6_ESM.zip › Figure 5/5E/SkQ1 NE degran HT.xlsx]

## Sheet: Sheet1
	vehicle							SkQ1
unstim	23768.6	9885.3	14426.2	20851.1	10053.3	6212.17	6870.07	13096.2			19907.5	2973.53	3902.35	2180.81
H/T	19659.1	22790.6	32020.9	42574.6	29143.2	16733.2	28343	11830.5	19083.9	28530.4	33584.4	3611.13	4072.38	6834.2
