# Supplementary material for: Mitochondrial activity promotes neutrophil degranulation and endothelial dysfunction in systemic infections
Source: EMBO Mol Med. 2026 May 27;18(7):2691–722. doi: 10.1038/s44321-026-00453-1 (PMC13365472; doi:10.1038/s44321-026-00453-1)
Supplement: Supplementary file 6 — Source data Fig. 5 [file 44321_2026_453_MOESM6_ESM.zip › Figure 5/5F/severe malaria SkQ1 degran NE A23.xlsx]

## Sheet: Sheet1
	vehicle										SkQ1
unstim	66184.1	6017.55	103191	91810.6	94319.2	465321	0	69285.9	112610	59900.4	87074.2	16116.1	83915.1	63396.1	44794.6	106022	7171.45	13862	38467.8	28095.5
A23187	685667	570320	286611	372924	174336	637406	235238	127756	227163	0	208804	161355	48960.2	388302	680927	332813	165958	82916.2	0	0
