# Supplementary material for: Mitochondrial activity promotes neutrophil degranulation and endothelial dysfunction in systemic infections
Source: EMBO Mol Med. 2026 May 27;18(7):2691–722. doi: 10.1038/s44321-026-00453-1 (PMC13365472; doi:10.1038/s44321-026-00453-1)
Supplement: Supplementary file 6 — Source data Fig. 5 [file 44321_2026_453_MOESM6_ESM.zip › Figure 5/5G/SkQ1 ROS AUC A23.xlsx]

## Sheet: Sheet1
	vehicle								SkQ1
unstim	53031	58807	38058	7805	12601	5670	36801		47969	44090	83255	8325	10795	5355	19507
A23187	321165	119912	142061	247725	100348	408729	211221		95661	120257	85449	128874	85449	263865	63693
