# Supplementary material for: Mitochondrial activity promotes neutrophil degranulation and endothelial dysfunction in systemic infections
Source: EMBO Mol Med. 2026 May 27;18(7):2691–722. doi: 10.1038/s44321-026-00453-1 (PMC13365472; doi:10.1038/s44321-026-00453-1)
Supplement: Supplementary file 6 — Source data Fig. 5 [file 44321_2026_453_MOESM6_ESM.zip › Figure 5/5H/veh CD101 sort ROS curve A23.xlsx]

## Sheet: Sheet1
Time (minutes)	CD101+ VC A23		CD101- VC A23
0	60	27	52
2	80	56	246
4	67	91	229
6	45	80	74
8	50	74	52
10	40	36	23
12	33	31	24
14	33	31	39
16	18	53	49
18	32	44	33
20	40	36	45
22	19	39	30
24	21	40	40
26	17	32	65
28	53	48	31
31	41	32	69
33	55	59	69
35	46	40	71
37	39	47	71
39	33	50	131
41	32	49	119
43	56	56	132
45	71	57	243
47	44	50	268
49	44	63	332
51	50	55	320
53	44	58	443
55	42	62	475
57	54	44	507
59	60	71	501
62	67	50	765
64	52	58	746
66	24	62	772
68	85	96	868
70	61	32	873
72	58	66	1017
74	42	87	1200
76	41	78	1194
78	74	82	1277
80	69	62	1363
82	39	46	1327
84	51	58	1496
86	55	41	1691
88	60	57	1628
90	49	57	1727
93	66	56	1676
95	43	57	1788
97	71	66	1815
99	44	51	1854
101	43	49	1869
103	55	48	2147
105	83	16	2127
107	48	42	2197
109	54	45	2119
111	60	40	2080
113	26	85	1950
115	57	47	2023
117	48	59	2020
119	50	83	1995
121	68	41	1992
124	58	32	1836
126	65	59	1931
128	50	36	1893
130	44	53	1901
132	71	63	1741
134	46	33	1747
136	47	35	1780
138	38	46	1788
140	35	39	1794
142	45	47	1742
144	38	49	1707
146	60	36	1742
148	71	41	1678
150	68	83	1610
152	72	44	1807
155	48	38	1572
157	53	71	1581
159	29	60	1539
161	52	57	1540
163	63	30	1559
165	57	56	1467
167	52	48	1383
169	55	40	1366
171	73	48	1552
173	69	55	1332
175	62	33	1459
177	49	58	1328
179	43	47	1490
181	23	35	1351
183	39	50	1238
186	13	34	1176
188	42	84	1206
190	66	60	1300
192	45	59	1227
194	61	54	1204
196	63	37	1111
198	69	33	1165
200	35	33	1103
202	63	57	1166
204	40	44	1079
206	58	51	1091
208	51	58	1109
210	27	55	981
212	52	49	916
214	49	18	912
217	57	51	894
219	56	64	801
221	37	56	824
223	50	35	754
225	47	45	785
227	38	36	825
229	40	52	712
231	77	46	720
233	25	53	668
235	60	30	675
237	76	41	624
239	52	45	578
241	63	52	541
243	41	48	571
245	65	53	495
