# Supplementary material for: Mitochondrial activity promotes neutrophil degranulation and endothelial dysfunction in systemic infections
Source: EMBO Mol Med. 2026 May 27;18(7):2691–722. doi: 10.1038/s44321-026-00453-1 (PMC13365472; doi:10.1038/s44321-026-00453-1)
Supplement: Supplementary file 6 — Source data Fig. 5 [file 44321_2026_453_MOESM6_ESM.zip › Figure 5/5I/SkQ1 CD101 sort ROS curve A23.xlsx]

## Sheet: Sheet1
Time (minutes)	CD101+ SKQ1 A23		CD101- SKQ1 A23
0	31	24	26	32
2	25	41	36	23
4	43	40	45	19
6	52	59	36	42
8	55	82	35	26
10	60	112	30	42
12	69	130	54	31
14	95	118	42	34
16	73	153	45	47
18	90	106	34	50
20	65	99	37	40
22	86	115	24	43
24	74	106	32	17
26	92	109	21	43
28	101	96	29	18
31	71	90	25	35
33	66	118	29	44
35	82	85	53	20
37	70	91	41	39
39	64	82	61	31
41	76	102	67	34
43	77	58	45	32
45	77	81	38	23
47	85	79	39	53
49	73	82	42	43
51	70	63	27	39
53	61	76	42	17
55	87	83	54	40
57	63	93	39	49
59	83	72	48	58
62	70	75	50	61
64	92	64	46	36
66	111	98	41	45
68	81	63	69	54
70	58	69	36	85
72	58	82	48	27
74	63	110	47	35
76	56	96	80	58
78	76	69	37	41
80	84	69	50	62
82	72	77	65	62
84	35	55	50	58
86	78	50	71	49
88	97	73	51	50
90	67	78	59	77
93	61	79	52	57
95	61	71	58	56
97	68	76	61	77
99	78	76	53	75
101	51	80	50	70
103	90	94	76	74
105	81	74	63	54
107	53	108	75	77
109	61	68	46	64
111	65	73	62	72
113	41	70	35	63
115	93	78	44	55
117	54	50	55	50
119	56	69	85	65
121	58	72	37	78
124	70	51	49	91
126	61	51	62	64
128	55	108	91	64
130	68	50	55	73
132	67	69	53	60
134	73	51	25	64
136	70	57	41	55
138	68	62	47	115
140	62	57	34	46
142	71	67	57	50
144	118	45	55	43
146	45	72	27	35
148	57	43	47	39
150	71	55	45	76
152	55	69	42	69
155	45	43	44	87
157	61	48	33	41
159	41	40	49	58
161	68	55	45	59
163	60	72	52	49
165	69	85	50	51
167	60	69	25	36
169	57	62	50	49
171	83	78	39	44
173	54	39	41	68
175	86	82	42	33
177	58	41	64	44
179	100	74	38	32
181	56	74	42	57
183	85	67	60	55
186	79	74	51	33
188	48	60	67	68
190	109	52	40	54
192	60	58	40	43
194	57	65	57	49
196	60	55	59	45
198	72	49	59	37
200	53	64	40	49
202	62	65	65	46
204	77	68	61	77
206	64	57	49	51
208	83	80	45	62
210	51	65	57	36
212	75	80	36	44
214	69	76	47	62
217	83	82	53	53
219	54	42	43	43
221	70	62	59	59
223	80	90	58	43
225	51	62	65	45
227	69	49	58	28
229	66	51	36	56
231	66	51	41	41
233	49	66	55	47
235	74	50	41	41
237	66	73	77	40
239	47	69	45	45
241	54	91	47	43
243	53	78	57	63
245	71	79	53	61
