# Supplementary material for: Mitochondrial activity promotes neutrophil degranulation and endothelial dysfunction in systemic infections
Source: EMBO Mol Med. 2026 May 27;18(7):2691–722. doi: 10.1038/s44321-026-00453-1 (PMC13365472; doi:10.1038/s44321-026-00453-1)
Supplement: Supplementary file 6 — Source data Fig. 5 [file 44321_2026_453_MOESM6_ESM.zip › Figure 5/5J/SkQ1 ROS CD101 sort AUC A23.xlsx]

## Sheet: Sheet1
	vehicle							SkQ1
PMA	1	1	1					1.20614	1.11743	1.2078
A23187	1	1	1	1				0.176176	0.288348	0.045892	0.382191
