# Supplementary material for: Mitochondrial activity promotes neutrophil degranulation and endothelial dysfunction in systemic infections
Source: EMBO Mol Med. 2026 May 27;18(7):2691–722. doi: 10.1038/s44321-026-00453-1 (PMC13365472; doi:10.1038/s44321-026-00453-1)
Supplement: Supplementary file 7 — Source data Fig. 6 [file 44321_2026_453_MOESM7_ESM.zip]

Archive with 10 entries (6 files):
- Figure 6/
- Figure 6/6A/
- Figure 6/6A/PAD4i degran CD63 MFI.xlsx
- Figure 6/6B/
- Figure 6/6B/HC DMSO phalloidin.tif
- Figure 6/6B/HC SkQ1 phalloidin.tif
- Figure 6/6B/sepsis DMSO phalloidin.tif
- Figure 6/6B/sepsis SkQ1 phalloidin.tif
- Figure 6/6C/
- Figure 6/6C/peripheral actin fraction HC and sepsis.xlsx
