# Supplementary material for: Mitochondrial activity promotes neutrophil degranulation and endothelial dysfunction in systemic infections
Source: EMBO Mol Med. 2026 May 27;18(7):2691–722. doi: 10.1038/s44321-026-00453-1 (PMC13365472; doi:10.1038/s44321-026-00453-1)
Supplement: Supplementary file 7 — Source data Fig. 6 [file 44321_2026_453_MOESM7_ESM.zip › Figure 6/6A/PAD4i degran CD63 MFI.xlsx]

## Sheet: Sheet1
	DMSO			GSK484
unstim	2273	1357	1544	2740	1242	1924
A23187	11598	15698	7390	20062	22438	8418
