# Supplementary material for: Mitochondrial activity promotes neutrophil degranulation and endothelial dysfunction in systemic infections
Source: EMBO Mol Med. 2026 May 27;18(7):2691–722. doi: 10.1038/s44321-026-00453-1 (PMC13365472; doi:10.1038/s44321-026-00453-1)
Supplement: Supplementary file 7 — Source data Fig. 6 [file 44321_2026_453_MOESM7_ESM.zip › Figure 6/6C/peripheral actin fraction HC and sepsis.xlsx]

## Sheet: Sheet1
HC			sepsis
vehicle	SkQ1		vehicle	SkQ1
0.1927	0.2553		0.2034	0.2158
0.1514	0.2551		0.1713	0.3381
0.2027	0.2553		0.1757	0.3564
0.1284	0.2797
0.193	0.2043
